# Supplementary material for: The systematics of the worldwide endoparasite family Apodanthaceae (Cucurbitales), with a key, a map, and color photos of most species
Source: PhytoKeys. 2014 Apr 30;(36):41–57. doi: 10.3897/phytokeys.36.7385 (PMC4023342; doi:10.3897/phytokeys.36.7385)
Supplement: XML Treatment for Apodanthes caseariae [file phytokeys.36.7385-treatment1.xml]

<!DOCTYPE tp:taxon-treatment
  PUBLIC "-//TaxonX//DTD Taxonomic Treatment Publishing DTD v0 20100105//EN" "tax-treatment-NSO.dtd">
<tp:taxon-treatment xmlns:tp="http://www.plazi.org/taxpub"><tp:treatment-meta><mixed-citation publication-type="journal"><person-group><name><surname>Bellot</surname><given-names>Sidonie</given-names></name><name><surname>Renner</surname><given-names>Susanne S.</given-names></name></person-group><article-title>The systematics of the worldwide endoparasite family Apodanthaceae (Cucurbitales), with a key, a map, and color photos of most species</article-title><source>PhytoKeys</source><day>30</day><month>4</month><year>2014</year><volume>2014</volume><issue>36</issue><fpage>41</fpage><lpage>57</lpage><pub-id pub-id-type="doi">10.3897/phytokeys.36.7385</pub-id></mixed-citation></tp:treatment-meta><tp:nomenclature><label>1.</label><tp:taxon-name>
                            <tp:taxon-name-part taxon-name-part-type="genus">Apodanthes</tp:taxon-name-part>
                            <tp:taxon-name-part taxon-name-part-type="species">caseariae</tp:taxon-name-part>
                        <object-id xmlns:xlink="http://www.w3.org/1999/xlink" xlink:type="simple">http://species-id.net/wiki/Apodanthes_caseariae</object-id>
								</tp:taxon-name><tp:taxon-authority>Poiteau, Ann. Sci. Nat. (Paris) 3: 422, t. 26. 1824.</tp:taxon-authority><tp:nomenclature-citation-list><tp:nomenclature-citation><tp:taxon-name>Apodanthes flacourtiae</tp:taxon-name><comment> Karsten, Linnaea 28: 413. 1857. Type: Venezuela, Aragua, Choroni, parasitic on “Flacourtieae” [most like a species that today would be placed in <tp:taxon-name>Salicaceae</tp:taxon-name>], <italic>H. Karsten s.n</italic>. (W, destroyed in WWII), <bold>syn. nov.</bold></comment></tp:nomenclature-citation><tp:nomenclature-citation><tp:taxon-name>Apodanthes tribracteata</tp:taxon-name><comment> Rusby, Descr. S. Amer. Pl. 15. 1920. Type: Bolivia, near Inglis-Inglis, 8 Aug. 1902, <italic>R. S. Williams 1580</italic> (NY), <bold>syn. nov.</bold></comment></tp:nomenclature-citation><tp:nomenclature-citation><tp:taxon-name>Apodanthes matogrossensis</tp:taxon-name><comment> Vattimo, Vattimo-Gil, Rodriguésia 26(38): 45. 1971, without Latin descr. Type: Brazil, Mato Grosso, parasitic on <italic>Casearia, J. G. Kuhlmann 53076</italic> (R, not seen).<bold>Nom. inval.</bold></comment></tp:nomenclature-citation><tp:nomenclature-citation><tp:taxon-name>Apodanthes panamensis</tp:taxon-name><comment> Vattimo-Gil, Rodriguésia 26(38): 45. 1971, without Latin descr., Latin diagnosis in Rev. Brasil. Biol., 33(1): 140. 1973. Type: Panama, Canal Zone, Aug. 1984, <italic>R. E. Woodson Jr. and R. W. Schery 965</italic> (NY, MO). Already synonymized by A. <xref ref-type="bibr" rid="B8">Gentry (1973)</xref>.</comment></tp:nomenclature-citation><tp:nomenclature-citation><tp:taxon-name>Apodanthes surinamensis</tp:taxon-name><comment> Pulle, Recueil Trav. Bot. Néerl. 6: 259. 1909. Type: Suriname, along the Marowijne River, July-Dec. 1903, parasitic on <tp:taxon-name>Flacourtiaceae</tp:taxon-name> [most like a species that today would be placed in <tp:taxon-name>Salicaceae</tp:taxon-name>], <italic>G. M. Versteeg s.n</italic>. (U0007645), <bold>syn. nov.</bold></comment></tp:nomenclature-citation><tp:nomenclature-citation><tp:taxon-name>Apodanthes roraimae</tp:taxon-name><comment> Ida de Vattimo, Rodriguésia 29(44): 48-49. 1978. Type: Brazil, Roraima, 24 Jul. 1974, parasitic on <tp:taxon-name>Flacourtiaceae</tp:taxon-name> [most likely a species that today would be placed in <tp:taxon-name>Salicaceae</tp:taxon-name>], <italic>G. T. Prance et al. 21353</italic> (NY), <bold>syn. nov.</bold> Comment: George Yatskievych, a curator at the Missouri Botanical Garden, also studied the NY isotype in 2004 and annotated it as <italic><tp:taxon-name>Apodanthes caseariae</tp:taxon-name></italic>.</comment></tp:nomenclature-citation><tp:nomenclature-citation><tp:taxon-name>Apodanthes minarum</tp:taxon-name><comment> Vattimo-Gil, Rodriguésia 26 (38): 45. 1971, without Latin descr.; Latin diagnosis in Rev. Brasil. Biol., 33(1): 140. 1973. Type: Brazil, Minas Gerais, Viçosa, 31 Mar. 1930, <italic>Y. Mexia 4540</italic> (L, MO), <bold>syn. nov.</bold></comment></tp:nomenclature-citation></tp:nomenclature-citation-list></tp:nomenclature><tp:treatment-sec sec-type="Type"><title>Type.</title><p>French Guiana, Karouany, c. 1802, parasitic on <italic><tp:taxon-name>Casearia</tp:taxon-name></italic> spec., <italic>P. A. Poiteau s.n</italic>. (P: P00686413).</p></tp:treatment-sec><tp:treatment-sec sec-type="Note"><title>Note.</title><p>Tepals white to yellow, female flowers &gt;5 mm long, tepals in 3 whorls, the outer with 2 tepals, the inner one easily deciduous (<xref ref-type="fig" rid="F4">Figs 4A–D</xref>; 6C, D). Growing in trunk and branches of <italic><tp:taxon-name>Casearia</tp:taxon-name></italic> and occasionally <italic><tp:taxon-name>Xylosma</tp:taxon-name></italic> (<tp:taxon-name>Salicaceae</tp:taxon-name>, <xref ref-type="fig" rid="F3">Fig. 3</xref>) in Guatemala, Honduras, Costa-Rica, Panama, Colombia, Venezuela, Suriname, French Guiana, Brazil, Peru and Bolivia (<xref ref-type="fig" rid="F2">Fig. 2</xref>).</p></tp:treatment-sec><tp:treatment-sec><!--Section generated to contain objects referenced in tp:taxon-treatment.--><fig id="F4" position="float" orientation="portrait"><label>Figure 4.</label><caption><p>Tepals of <tp:taxon-name>Apodanthaceae</tp:taxon-name>. <bold>A</bold> Tepal of the outer whorl of <italic><tp:taxon-name>Apodanthes caseariae</tp:taxon-name></italic> <bold>B</bold> Tepal of the middle whorl of <italic><tp:taxon-name>Apodanthes caseariae</tp:taxon-name></italic> <bold>C</bold> Tepal of the inner whorl of <italic><tp:taxon-name>Apodanthes caseariae</tp:taxon-name></italic> <bold>D</bold> Tepal margin of <italic><tp:taxon-name>Apodanthes caseariae</tp:taxon-name></italic>. The scale bar corresponds to 0.2 mm.</p></caption><graphic xmlns:xlink="http://www.w3.org/1999/xlink" xlink:href="phytokeys-036-041-g004.jpg" position="float" orientation="portrait" xlink:type="simple"/></fig><fig id="F3" position="float" orientation="portrait"><label>Figure 3.</label><caption><p>Phylogenetic relationships among the hosts of <tp:taxon-name>Apodanthaceae</tp:taxon-name> (legume relationships from <xref ref-type="bibr" rid="B21">Wojciechowski et al. 2006</xref>) and among the species of <tp:taxon-name>Apodanthaceae</tp:taxon-name> (from <xref ref-type="bibr" rid="B3">Bellot and Renner in review</xref>). Identical colors link parasite species and their host(s) and are also used in Figure 2. Dashed lines represent associations with rarely reported hosts; hosts in bold are the most common ones.</p></caption><graphic xmlns:xlink="http://www.w3.org/1999/xlink" xlink:href="phytokeys-036-041-g003.jpg" position="float" orientation="portrait" xlink:type="simple"/></fig><fig id="F2" position="float" orientation="portrait"><label>Figure 2.</label><caption><p>Geographic distribution of <tp:taxon-name>Apodanthaceae</tp:taxon-name> based on label information from 785 herbarium collections.</p></caption><graphic xmlns:xlink="http://www.w3.org/1999/xlink" xlink:href="phytokeys-036-041-g002.jpg" position="float" orientation="portrait" xlink:type="simple"/></fig></tp:treatment-sec><ref-list><ref id="B8"><mixed-citation xmlns:xlink="http://www.w3.org/1999/xlink" xlink:type="simple"><person-group><name name-style="western"><surname>Gentry</surname><given-names>AH</given-names></name></person-group> (<year>1973</year>)<article-title> Flora of Panama, Part IV. Family 50A. Rafflesiaceae.</article-title><source>Annals of the Missouri Botanical Garden </source><volume>60</volume>: <fpage>17</fpage>-<lpage>21</lpage>. doi: <ext-link ext-link-type="uri" xlink:href="http://dx.doi.org/10.2307/2394766" xlink:type="simple">10.2307/2394766</ext-link></mixed-citation></ref><ref id="B21"><mixed-citation xmlns:xlink="http://www.w3.org/1999/xlink" xlink:type="simple"><person-group><name name-style="western"><surname>Wojciechowski</surname><given-names>MF</given-names></name><name name-style="western"><surname>Mahn</surname><given-names>J</given-names></name><name name-style="western"><surname>Jones</surname><given-names>B</given-names></name></person-group> (<year>2006</year>)<source> Fabaceae legumes. Version 14 June 2006. <ext-link ext-link-type="uri" xlink:href="http://tolweb.org/Fabaceae/21093/2006.06.14" xlink:type="simple">http://tolweb.org/Fabaceae/21093/2006.06.14</ext-link><italic>in</italic> The Tree of Life Web Project, <ext-link ext-link-type="uri" xlink:href="http://tolweb.org/" xlink:type="simple">http://tolweb.org/</ext-link>  [accessed 02.2014]</source></mixed-citation></ref><ref id="B3"><mixed-citation xmlns:xlink="http://www.w3.org/1999/xlink" xlink:type="simple"><person-group><name name-style="western"><surname>Bellot</surname><given-names>S</given-names></name><name name-style="western"><surname>Renner</surname><given-names>SS</given-names></name></person-group> (<year>in review</year>) <article-title>Exploring new dating approaches for parasites: the worldwide Apodanthaceae (Cucurbitales) as an example</article-title>. <source>Molecular Phylogenetics and Evolution</source>.</mixed-citation></ref></ref-list></tp:taxon-treatment>
