# Supplementary material for: The systematics of the worldwide endoparasite family Apodanthaceae (Cucurbitales), with a key, a map, and color photos of most species
Source: PhytoKeys. 2014 Apr 30;(36):41–57. doi: 10.3897/phytokeys.36.7385 (PMC4023342; doi:10.3897/phytokeys.36.7385)
Supplement: XML Treatment for Pilostyles coccoidea [file phytokeys.36.7385-treatment4.xml]

<!DOCTYPE tp:taxon-treatment
  PUBLIC "-//TaxonX//DTD Taxonomic Treatment Publishing DTD v0 20100105//EN" "tax-treatment-NSO.dtd">
<tp:taxon-treatment xmlns:tp="http://www.plazi.org/taxpub"><tp:treatment-meta><mixed-citation publication-type="journal"><person-group><name><surname>Bellot</surname><given-names>Sidonie</given-names></name><name><surname>Renner</surname><given-names>Susanne S.</given-names></name></person-group><article-title>The systematics of the worldwide endoparasite family Apodanthaceae (Cucurbitales), with a key, a map, and color photos of most species</article-title><source>PhytoKeys</source><day>30</day><month>4</month><year>2014</year><volume>2014</volume><issue>36</issue><fpage>41</fpage><lpage>57</lpage><pub-id pub-id-type="doi">10.3897/phytokeys.36.7385</pub-id></mixed-citation></tp:treatment-meta><tp:nomenclature><label>4.</label><tp:taxon-name>
                            <tp:taxon-name-part taxon-name-part-type="genus">Pilostyles</tp:taxon-name-part>
                            <tp:taxon-name-part taxon-name-part-type="species">coccoidea</tp:taxon-name-part>
                        <object-id xmlns:xlink="http://www.w3.org/1999/xlink" xlink:type="simple">http://species-id.net/wiki/Pilostyles_coccoidea</object-id>
								</tp:taxon-name><tp:taxon-authority>K.R.Thiele, Nuytsia 18: 273–284. 2008.</tp:taxon-authority></tp:nomenclature><tp:treatment-sec sec-type="Type"><title>Type.</title><p>Australia, Western Australia, Waddi Road, <named-content xmlns:xlink="http://www.w3.org/1999/xlink" content-type="dwc:verbatimCoordinates" xlink:type="simple">30°33'26"S, 115°28'10"E</named-content>, 7 Mar. 2008, parasitic on <italic><tp:taxon-name>Jacksonia</tp:taxon-name></italic>, <italic>K.R. Thiele 3495</italic> (PERTH 07692447).</p></tp:treatment-sec><tp:treatment-sec sec-type="Note"><title>Note.</title><p>Tepals pale orange to brown, in 2 whorls, flowers &lt;3 mm in diameter. Growing in stems of <italic><tp:taxon-name>Jacksonia</tp:taxon-name></italic> in Western Australia (<xref ref-type="fig" rid="F2">Figs 2</xref> and <xref ref-type="fig" rid="F3">3</xref>, see <xref ref-type="bibr" rid="B16">Thiele et al. 2008</xref> for pictures of flowers).</p></tp:treatment-sec><tp:treatment-sec><!--Section generated to contain objects referenced in tp:taxon-treatment.--><fig id="F2" position="float" orientation="portrait"><label>Figure 2.</label><caption><p>Geographic distribution of <tp:taxon-name>Apodanthaceae</tp:taxon-name> based on label information from 785 herbarium collections.</p></caption><graphic xmlns:xlink="http://www.w3.org/1999/xlink" xlink:href="phytokeys-036-041-g002.jpg" position="float" orientation="portrait" xlink:type="simple"/></fig><fig id="F3" position="float" orientation="portrait"><label>Figure 3.</label><caption><p>Phylogenetic relationships among the hosts of <tp:taxon-name>Apodanthaceae</tp:taxon-name> (legume relationships from <xref ref-type="bibr" rid="B21">Wojciechowski et al. 2006</xref>) and among the species of <tp:taxon-name>Apodanthaceae</tp:taxon-name> (from <xref ref-type="bibr" rid="B3">Bellot and Renner in review</xref>). Identical colors link parasite species and their host(s) and are also used in Figure 2. Dashed lines represent associations with rarely reported hosts; hosts in bold are the most common ones.</p></caption><graphic xmlns:xlink="http://www.w3.org/1999/xlink" xlink:href="phytokeys-036-041-g003.jpg" position="float" orientation="portrait" xlink:type="simple"/></fig></tp:treatment-sec><ref-list><ref id="B21"><mixed-citation xmlns:xlink="http://www.w3.org/1999/xlink" xlink:type="simple"><person-group><name name-style="western"><surname>Wojciechowski</surname><given-names>MF</given-names></name><name name-style="western"><surname>Mahn</surname><given-names>J</given-names></name><name name-style="western"><surname>Jones</surname><given-names>B</given-names></name></person-group> (<year>2006</year>)<source> Fabaceae legumes. Version 14 June 2006. <ext-link ext-link-type="uri" xlink:href="http://tolweb.org/Fabaceae/21093/2006.06.14" xlink:type="simple">http://tolweb.org/Fabaceae/21093/2006.06.14</ext-link><italic>in</italic> The Tree of Life Web Project, <ext-link ext-link-type="uri" xlink:href="http://tolweb.org/" xlink:type="simple">http://tolweb.org/</ext-link>  [accessed 02.2014]</source></mixed-citation></ref><ref id="B3"><mixed-citation xmlns:xlink="http://www.w3.org/1999/xlink" xlink:type="simple"><person-group><name name-style="western"><surname>Bellot</surname><given-names>S</given-names></name><name name-style="western"><surname>Renner</surname><given-names>SS</given-names></name></person-group> (<year>in review</year>) <article-title>Exploring new dating approaches for parasites: the worldwide Apodanthaceae (Cucurbitales) as an example</article-title>. <source>Molecular Phylogenetics and Evolution</source>.</mixed-citation></ref><ref id="B16"><mixed-citation xmlns:xlink="http://www.w3.org/1999/xlink" xlink:type="simple"><person-group><name name-style="western"><surname>Thiele</surname><given-names>KR</given-names></name><name name-style="western"><surname>Wylie</surname><given-names>SJ</given-names></name><name name-style="western"><surname>Maccarone</surname><given-names>L</given-names></name><name name-style="western"><surname>Hollick</surname><given-names>P</given-names></name><name name-style="western"><surname>McComb</surname><given-names>JA</given-names></name></person-group> (<year>2008</year>)<article-title> <italic>Pilostyles coccoidea</italic> (Apodanthaceae), a new species from Western Australia described from morphological and molecular evidence.</article-title><source>Nuytsia </source><volume>18</volume>: <fpage>273</fpage>-<lpage>284</lpage>.</mixed-citation></ref></ref-list></tp:taxon-treatment>
