# Supplementary material for: The systematics of the worldwide endoparasite family Apodanthaceae (Cucurbitales), with a key, a map, and color photos of most species
Source: PhytoKeys. 2014 Apr 30;(36):41–57. doi: 10.3897/phytokeys.36.7385 (PMC4023342; doi:10.3897/phytokeys.36.7385)
Supplement: XML Treatment for Pilostyles aethiopica [file phytokeys.36.7385-treatment5.xml]

<!DOCTYPE tp:taxon-treatment
  PUBLIC "-//TaxonX//DTD Taxonomic Treatment Publishing DTD v0 20100105//EN" "tax-treatment-NSO.dtd">
<tp:taxon-treatment xmlns:tp="http://www.plazi.org/taxpub"><tp:treatment-meta><mixed-citation publication-type="journal"><person-group><name><surname>Bellot</surname><given-names>Sidonie</given-names></name><name><surname>Renner</surname><given-names>Susanne S.</given-names></name></person-group><article-title>The systematics of the worldwide endoparasite family Apodanthaceae (Cucurbitales), with a key, a map, and color photos of most species</article-title><source>PhytoKeys</source><day>30</day><month>4</month><year>2014</year><volume>2014</volume><issue>36</issue><fpage>41</fpage><lpage>57</lpage><pub-id pub-id-type="doi">10.3897/phytokeys.36.7385</pub-id></mixed-citation></tp:treatment-meta><tp:nomenclature><label>5.</label><tp:taxon-name>
                            <tp:taxon-name-part taxon-name-part-type="genus">Pilostyles</tp:taxon-name-part>
                            <tp:taxon-name-part taxon-name-part-type="species">aethiopica</tp:taxon-name-part>
                        <object-id xmlns:xlink="http://www.w3.org/1999/xlink" xlink:type="simple">http://species-id.net/wiki/Pilostyles_aethiopica</object-id></tp:taxon-name><tp:taxon-authority>Welwitsch, Trans. Linn. Soc. London 27: 66–70. 1871 = Berlinianche aethiopica (Welw.) Vattimo-Gil</tp:taxon-authority><tp:taxon-status xmlns:xlink="http://www.w3.org/1999/xlink" xlink:type="simple">nom. inval.</tp:taxon-status><tp:nomenclature-citation-list><tp:nomenclature-citation><tp:taxon-name>Pilostyles holtzii</tp:taxon-name><comment> Engler, Bot. Jahrb. Syst. 46: 293. 1912 = <italic><tp:taxon-name>Berlinianche holtzii</tp:taxon-name></italic> (Engl.) Vattimo-Gil, not validly published. Type: Tanzania, Kilimatinde, July 1907, parasitic on <italic><tp:taxon-name>Berlinia eminii</tp:taxon-name></italic> Taub., <italic>W. Holtz 1422</italic> (B, destroyed during World War II), <bold>syn. nov.</bold> (based on the protologue).</comment></tp:nomenclature-citation></tp:nomenclature-citation-list></tp:nomenclature><tp:treatment-sec sec-type="Syntypes"><title>Syntypes.</title><p>Angola, Huila, 12 May 1860, parasitic on <italic><tp:taxon-name>Berlinia paniculata</tp:taxon-name></italic> Benth. = <italic><tp:taxon-name>Pseudoberlinia paniculata</tp:taxon-name></italic> (Benth.) P.A.Duvign., <italic>F. M. J. Welwitsch 529, 529b</italic> (C, G).</p></tp:treatment-sec><tp:treatment-sec sec-type="Note"><title>Note.</title><p>Tepals pink to brown, in 3 to 4 whorls each with 3-6 tepals. Male flowers with 1 or 2 ring(s) of ca. 15 pollen sacs, stamen filaments free from the central column (Fig. 6F), hair cushion at the basis of the inner tepals (<xref ref-type="bibr" rid="B4">Blarer et al. 2004</xref>). Growing in branches of <italic><tp:taxon-name>Julbernardia</tp:taxon-name></italic> and <italic><tp:taxon-name>Brachystegia</tp:taxon-name></italic>, maybe also on <italic><tp:taxon-name>Berlinia</tp:taxon-name></italic>, <italic><tp:taxon-name>Westia</tp:taxon-name></italic> and <italic><tp:taxon-name>Pseudoberlinia</tp:taxon-name></italic>, in Zimbabwe, Zambia, Tanzania, Angola and Malawi (<xref ref-type="fig" rid="F2">Figs 2</xref>, <xref ref-type="fig" rid="F3">3</xref>).</p><!--PageBreak--></tp:treatment-sec><tp:treatment-sec><!--Section generated to contain objects referenced in tp:taxon-treatment.--><fig id="F2" position="float" orientation="portrait"><label>Figure 2.</label><caption><p>Geographic distribution of <tp:taxon-name>Apodanthaceae</tp:taxon-name> based on label information from 785 herbarium collections.</p></caption><graphic xmlns:xlink="http://www.w3.org/1999/xlink" xlink:href="phytokeys-036-041-g002.jpg" position="float" orientation="portrait" xlink:type="simple"/></fig><fig id="F3" position="float" orientation="portrait"><label>Figure 3.</label><caption><p>Phylogenetic relationships among the hosts of <tp:taxon-name>Apodanthaceae</tp:taxon-name> (legume relationships from <xref ref-type="bibr" rid="B21">Wojciechowski et al. 2006</xref>) and among the species of <tp:taxon-name>Apodanthaceae</tp:taxon-name> (from <xref ref-type="bibr" rid="B3">Bellot and Renner in review</xref>). Identical colors link parasite species and their host(s) and are also used in Figure 2. Dashed lines represent associations with rarely reported hosts; hosts in bold are the most common ones.</p></caption><graphic xmlns:xlink="http://www.w3.org/1999/xlink" xlink:href="phytokeys-036-041-g003.jpg" position="float" orientation="portrait" xlink:type="simple"/></fig></tp:treatment-sec><ref-list><ref id="B4"><mixed-citation xmlns:xlink="http://www.w3.org/1999/xlink" xlink:type="simple"><person-group><name name-style="western"><surname>Blarer</surname><given-names>A</given-names></name><name name-style="western"><surname>Nickrent</surname><given-names>DL</given-names></name><name name-style="western"><surname>Endress</surname><given-names>PK</given-names></name></person-group> (<year>2004</year>)<source> Comparative floral structure and systematics in Apodanthaceae (Rafflesiales). Plant Systematics and Evolution 245: 119–142. doi 10.1007/s00606-003-0090-2</source></mixed-citation></ref><ref id="B21"><mixed-citation xmlns:xlink="http://www.w3.org/1999/xlink" xlink:type="simple"><person-group><name name-style="western"><surname>Wojciechowski</surname><given-names>MF</given-names></name><name name-style="western"><surname>Mahn</surname><given-names>J</given-names></name><name name-style="western"><surname>Jones</surname><given-names>B</given-names></name></person-group> (<year>2006</year>)<source> Fabaceae legumes. Version 14 June 2006. <ext-link ext-link-type="uri" xlink:href="http://tolweb.org/Fabaceae/21093/2006.06.14" xlink:type="simple">http://tolweb.org/Fabaceae/21093/2006.06.14</ext-link><italic>in</italic> The Tree of Life Web Project, <ext-link ext-link-type="uri" xlink:href="http://tolweb.org/" xlink:type="simple">http://tolweb.org/</ext-link>  [accessed 02.2014]</source></mixed-citation></ref><ref id="B3"><mixed-citation xmlns:xlink="http://www.w3.org/1999/xlink" xlink:type="simple"><person-group><name name-style="western"><surname>Bellot</surname><given-names>S</given-names></name><name name-style="western"><surname>Renner</surname><given-names>SS</given-names></name></person-group> (<year>in review</year>) <article-title>Exploring new dating approaches for parasites: the worldwide Apodanthaceae (Cucurbitales) as an example</article-title>. <source>Molecular Phylogenetics and Evolution</source>.</mixed-citation></ref></ref-list></tp:taxon-treatment>
