# Supplementary material for: The systematics of the worldwide endoparasite family Apodanthaceae (Cucurbitales), with a key, a map, and color photos of most species
Source: PhytoKeys. 2014 Apr 30;(36):41–57. doi: 10.3897/phytokeys.36.7385 (PMC4023342; doi:10.3897/phytokeys.36.7385)
Supplement: XML Treatment for Pilostyles berteroi [file phytokeys.36.7385-treatment7.xml]

<!DOCTYPE tp:taxon-treatment
  PUBLIC "-//TaxonX//DTD Taxonomic Treatment Publishing DTD v0 20100105//EN" "tax-treatment-NSO.dtd">
<tp:taxon-treatment xmlns:tp="http://www.plazi.org/taxpub"><tp:treatment-meta><mixed-citation publication-type="journal"><person-group><name><surname>Bellot</surname><given-names>Sidonie</given-names></name><name><surname>Renner</surname><given-names>Susanne S.</given-names></name></person-group><article-title>The systematics of the worldwide endoparasite family Apodanthaceae (Cucurbitales), with a key, a map, and color photos of most species</article-title><source>PhytoKeys</source><day>30</day><month>4</month><year>2014</year><volume>2014</volume><issue>36</issue><fpage>41</fpage><lpage>57</lpage><pub-id pub-id-type="doi">10.3897/phytokeys.36.7385</pub-id></mixed-citation></tp:treatment-meta><tp:nomenclature><label>7.</label><tp:taxon-name>
                            <tp:taxon-name-part taxon-name-part-type="genus">Pilostyles</tp:taxon-name-part>
                            <tp:taxon-name-part taxon-name-part-type="species">berteroi</tp:taxon-name-part>
                        <object-id xmlns:xlink="http://www.w3.org/1999/xlink" xlink:type="simple">http://species-id.net/wiki/Pilostyles_berteroi</object-id></tp:taxon-name><tp:taxon-authority>Guillemin, Ann. Sci. Nat., Bot., sér. 2, 2: 21. 1834 = Apodanthes berteroi (Guill.) Gardner, Hooker’s Icon. Pl. 7: t. 655. 1844. syn. nov.</tp:taxon-authority></tp:nomenclature><tp:treatment-sec sec-type="Syntypes"><title>Syntypes.</title><p>Chile, Quillota, parasitic on <italic><tp:taxon-name>Adesmia</tp:taxon-name></italic>, [in Chile 1828-1831] <italic>C. L. G. Bertero s.n</italic>. (P, not seen); Chile [from the collection number this was in “various localities in the Andes”, during the period from 27 Oct.-26 Nov. 1841], <italic>T. Bridges 1273</italic> (BM, not seen, K, not seen).</p><p><bold>Note:</bold> Tepals purple to brown with clearer margins (Fig. 6A), 9–18 in number, stamens in 4 whorls (spirals), with &gt; 70 pollen sacs. Growing in older stems of <italic><tp:taxon-name>Adesmia</tp:taxon-name></italic> shrubs in Chile, Argentina, Peru, and Bolivia (<xref ref-type="fig" rid="F2">Figs 2</xref>, <xref ref-type="fig" rid="F3">3</xref>). Our morphological (<xref ref-type="supplementary-material" rid="S2">Suppl. material 2</xref>) and molecular data (<xref ref-type="fig" rid="F1">Fig. 1</xref>) show that the species is nested among other species of <italic><tp:taxon-name>Pilostyles</tp:taxon-name></italic>, indicating that Gardner’s transfer was erroneous.</p></tp:treatment-sec><tp:treatment-sec><!--Section generated to contain objects referenced in tp:taxon-treatment.--><fig id="F2" position="float" orientation="portrait"><label>Figure 2.</label><caption><p>Geographic distribution of <tp:taxon-name>Apodanthaceae</tp:taxon-name> based on label information from 785 herbarium collections.</p></caption><graphic xmlns:xlink="http://www.w3.org/1999/xlink" xlink:href="phytokeys-036-041-g002.jpg" position="float" orientation="portrait" xlink:type="simple"/></fig><fig id="F3" position="float" orientation="portrait"><label>Figure 3.</label><caption><p>Phylogenetic relationships among the hosts of <tp:taxon-name>Apodanthaceae</tp:taxon-name> (legume relationships from <xref ref-type="bibr" rid="B21">Wojciechowski et al. 2006</xref>) and among the species of <tp:taxon-name>Apodanthaceae</tp:taxon-name> (from <xref ref-type="bibr" rid="B3">Bellot and Renner in review</xref>). Identical colors link parasite species and their host(s) and are also used in Figure 2. Dashed lines represent associations with rarely reported hosts; hosts in bold are the most common ones.</p></caption><graphic xmlns:xlink="http://www.w3.org/1999/xlink" xlink:href="phytokeys-036-041-g003.jpg" position="float" orientation="portrait" xlink:type="simple"/></fig><supplementary-material xmlns:xlink="http://www.w3.org/1999/xlink" id="S2" position="float" orientation="portrait" xlink:type="simple"><label>Supplementary material 2</label><caption><p>Results of the dissections of 123 flowers from 82 specimens of <tp:taxon-name>Apodanthaceae</tp:taxon-name></p></caption><ext-link ext-link-type="uri" xlink:href="http://dx.doi.org/10.3897/phytokeys.36.7385.app2" xlink:type="simple">doi: 10.3897/phytokeys.36.7385.app2</ext-link><p>Data type: measurements</p><media xlink:href="phytokeys-036-041-s002.xls" mimetype="Microsoft Excell Spreadsheet" mime-subtype="xls" position="float" orientation="portrait" xlink:type="simple"/><permissions><license xlink:type="simple"><license-p>This dataset is made available under the Open Database License (<ext-link ext-link-type="uri" xlink:href="http://opendatacommons.org/licenses/odbl/1.0/" xlink:type="simple">http://opendatacommons.org/licenses/odbl/1.0/</ext-link>). The Open Database License (ODbL) is a license agreement intended to allow users to freely share, modify, and use this Dataset while maintaining this same freedom for others, provided that the original source and author(s) are credited.</license-p></license></permissions><attrib specific-use="authors">Sidonie Bellot, Susanne S. Renner</attrib></supplementary-material><fig id="F1" position="float" orientation="portrait"><label>Figure 1.</label><caption><p>Phylogenetic relationships in <tp:taxon-name>Apodanthaceae</tp:taxon-name> obtained under maximum likelihood from the mitochondrial gene <italic>matR</italic> (<bold>A</bold>) and the nuclear ribosomal RNA gene 18S (<bold>B</bold>). Shown in red are the specimens we wanted to identify to species. Numbers indicate bootstrap support &gt;70%.</p></caption><graphic xmlns:xlink="http://www.w3.org/1999/xlink" xlink:href="phytokeys-036-041-g001.jpg" position="float" orientation="portrait" xlink:type="simple"/></fig></tp:treatment-sec><ref-list><ref id="B21"><mixed-citation xmlns:xlink="http://www.w3.org/1999/xlink" xlink:type="simple"><person-group><name name-style="western"><surname>Wojciechowski</surname><given-names>MF</given-names></name><name name-style="western"><surname>Mahn</surname><given-names>J</given-names></name><name name-style="western"><surname>Jones</surname><given-names>B</given-names></name></person-group> (<year>2006</year>)<source> Fabaceae legumes. Version 14 June 2006. <ext-link ext-link-type="uri" xlink:href="http://tolweb.org/Fabaceae/21093/2006.06.14" xlink:type="simple">http://tolweb.org/Fabaceae/21093/2006.06.14</ext-link><italic>in</italic> The Tree of Life Web Project, <ext-link ext-link-type="uri" xlink:href="http://tolweb.org/" xlink:type="simple">http://tolweb.org/</ext-link>  [accessed 02.2014]</source></mixed-citation></ref><ref id="B3"><mixed-citation xmlns:xlink="http://www.w3.org/1999/xlink" xlink:type="simple"><person-group><name name-style="western"><surname>Bellot</surname><given-names>S</given-names></name><name name-style="western"><surname>Renner</surname><given-names>SS</given-names></name></person-group> (<year>in review</year>) <article-title>Exploring new dating approaches for parasites: the worldwide Apodanthaceae (Cucurbitales) as an example</article-title>. <source>Molecular Phylogenetics and Evolution</source>.</mixed-citation></ref></ref-list></tp:taxon-treatment>
