# Supplementary material for: The systematics of the worldwide endoparasite family Apodanthaceae (Cucurbitales), with a key, a map, and color photos of most species
Source: PhytoKeys. 2014 Apr 30;(36):41–57. doi: 10.3897/phytokeys.36.7385 (PMC4023342; doi:10.3897/phytokeys.36.7385)
Supplement: XML Treatment for Pilostyles blanchetii [file phytokeys.36.7385-treatment8.xml]

<!DOCTYPE tp:taxon-treatment
  PUBLIC "-//TaxonX//DTD Taxonomic Treatment Publishing DTD v0 20100105//EN" "tax-treatment-NSO.dtd">
<tp:taxon-treatment xmlns:tp="http://www.plazi.org/taxpub"><tp:treatment-meta><mixed-citation publication-type="journal"><person-group><name><surname>Bellot</surname><given-names>Sidonie</given-names></name><name><surname>Renner</surname><given-names>Susanne S.</given-names></name></person-group><article-title>The systematics of the worldwide endoparasite family Apodanthaceae (Cucurbitales), with a key, a map, and color photos of most species</article-title><source>PhytoKeys</source><day>30</day><month>4</month><year>2014</year><volume>2014</volume><issue>36</issue><fpage>41</fpage><lpage>57</lpage><pub-id pub-id-type="doi">10.3897/phytokeys.36.7385</pub-id></mixed-citation></tp:treatment-meta><tp:nomenclature><label>8.</label><tp:taxon-name>
                            <tp:taxon-name-part taxon-name-part-type="genus">Pilostyles</tp:taxon-name-part>
                            <tp:taxon-name-part taxon-name-part-type="species">blanchetii</tp:taxon-name-part>
                        <object-id xmlns:xlink="http://www.w3.org/1999/xlink" xlink:type="simple">http://species-id.net/wiki/Pilostyles_blanchetii</object-id></tp:taxon-name><tp:taxon-authority>(Gardner) R.Br., Trans. Linn. Soc. London 19(3): 247. [6 Nov 1844] = Apodanthes blanchetii Gardner, Icon. Pl. 7: t. 655 b. 1844 [Jul 1844] = Frostia blanchetii (Gardner) H.Karst., Nov. Actorum Acad. Caes. Leop.-Carol. Nat. Cur. 26: 922. 1858.</tp:taxon-authority><tp:nomenclature-citation-list><tp:nomenclature-citation><tp:taxon-name>Pilostyles calliandrae</tp:taxon-name><comment> (Gardner) R.Br., Trans. Linn. Soc. London 19(3): 247. [6 Nov 1844] = <italic><tp:taxon-name>Apodanthes calliandrae</tp:taxon-name></italic> Gardner, Icon. Pl. 7: t. 644. 1844 [Jan 1844] = <italic><tp:taxon-name>Frostia calliandrae</tp:taxon-name></italic> (Gardner) H. Karst., Nov. Actorum Acad. Caes. Leop.-Carol. Nat. Cur. 26: 921. 1858. Type: Brazil, Amazonas, near Maynas [Manaus], Feb. 1840, <italic>G. Gardner 3639</italic> (K000601222), <bold>syn. nov.</bold></comment></tp:nomenclature-citation><tp:nomenclature-citation><tp:taxon-name>Pilostyles caulotreti</tp:taxon-name><comment> (Karsten) Hook.f., Prodr. (DC.) 17: 116. 1873 <italic>= Sarna caulotreti</italic> Karsten, Linnaea 28: 415. Jun 1857 [1856]. Type: Venezuela, <italic>H. Karsten s.n</italic>. (W, destroyed in WWII). Comment: <xref ref-type="bibr" rid="B8">Gentry (1973)</xref> considered this name as synonym of <italic><tp:taxon-name>Pilostyles blanchetii</tp:taxon-name></italic>, and we agree with this assessment.</comment></tp:nomenclature-citation><tp:nomenclature-citation><tp:taxon-name>Pilostyles ingae</tp:taxon-name><comment> (Karsten) Hooker f., Prodr. (DC.) 17: 116. 1873 = <italic><tp:taxon-name>Sarna ingae</tp:taxon-name></italic> H.Karst., Linnaea 28: 415. Jun 1857 [1856]. Type: Colombia, Cauca, Popayán, parasitic on <italic>Inga, H. Karsten s.n</italic>. (W, destroyed in WWII), <bold>syn. nov.</bold> (based on the protologue).</comment></tp:nomenclature-citation><!--PageBreak--><tp:nomenclature-citation><tp:taxon-name>Pilostyles galactiae</tp:taxon-name><comment> Ule, Notizbl. Königl. Bot. Gart. Berlin 6: 292. 1915. Type: Brazil, Amazonia, Surumu River, tributary of the Rio Branco, Oct. 1909 and Mar. 1910, parasitic on <italic><tp:taxon-name>Galactia jussiaeana</tp:taxon-name></italic> Kunth., <italic>E. Ule 7895</italic> (B, holotype destroyed in WWII; isotype NY), <bold>syn. nov.</bold></comment></tp:nomenclature-citation><tp:nomenclature-citation><tp:taxon-name>Pilostyles goyazensis</tp:taxon-name><comment> Ule, Ber. Deutsch. Bot. Ges. 33: 475. 1915. Syntypes (all parasitic on <italic><tp:taxon-name>Mimosa</tp:taxon-name></italic>): Brazil, Goias, region near city of Corumba, Sobradinho, Aug. 1892, <italic>E. Ule 3097</italic>; Serra dos Pyreneos, Mun. Corumba, Dec. 1892, <italic>E. Ule 3098</italic>; same location, Dec. 1892, <italic>E. Ule 3099</italic>; in the Corumba region, Aug. 1892, not flowering, <italic>E. Ule s.n</italic>.; Serra dos Pyreneos, Aug. 1892, not reproductive, <italic>E. Ule s.n</italic>. (all in B, material destroyed in WWII), <bold>syn. nov.</bold> (based on the protologue).</comment></tp:nomenclature-citation><tp:nomenclature-citation><tp:taxon-name>Pilostyles globosa</tp:taxon-name><comment> (S.Watson ex Robinson) Hemsl., J. Linn. Soc., Bot. 31: 311. 1896 = <italic><tp:taxon-name>Apodanthes globosa</tp:taxon-name></italic> S.Watson ex Robinson., Bot. Gaz. 16: 83, tab. 9, 1891. Type: Mexico, Northern part, Sierra Madre, parasitic on <italic><tp:taxon-name>Bauhinia lunarioides</tp:taxon-name></italic> A. Gray, <italic>C. G. Pringle 1950</italic> (G), <bold>syn. nov.</bold></comment></tp:nomenclature-citation><tp:nomenclature-citation><tp:taxon-name>Pilostyles stawiarskii</tp:taxon-name><comment> Vattimo-Gil, Revista Brasil. Biol. 10: 196. 1950. Type: Brazil, Paraná, Mun. de Palmas, parasitic on <italic><tp:taxon-name>Mimosa scabrella</tp:taxon-name></italic> Benth. [incl. its synonym <italic><tp:taxon-name>Mimosa bracaatinga</tp:taxon-name></italic> Hoehne], Jan. 1948 and Feb. 1948, <italic>V. Stawiarski</italic> R50.591 and 50.592 (R, photos). There is also a topotypical collection from Dec. 1949, <bold>syn. nov.</bold> (based on the protologue).</comment></tp:nomenclature-citation><tp:nomenclature-citation><tp:taxon-name>Pilostyles ulei</tp:taxon-name><comment> Solms-Laub., in Goebel, Organogr. Pfl. 2,1: 434. Figure 292 (1900), descr. in Endriss, Flora, Ergänz.-Bd. 91: 209. 1902. Type: Brazil, Goias, parasitic on <tp:taxon-name>Fabaceae</tp:taxon-name>, <italic>E. Ule s.n</italic>. (B, destroyed in WWII; R has E. Ule 34, E. Ule 36, E. Ule 38, E. Ule 148, E. Ule 367, E. Ule 482, and E. Ule 483 labeled as this species, not seen). Comment: already <xref ref-type="bibr" rid="B14">Solms-Laubach (1901)</xref> and <xref ref-type="bibr" rid="B6">Endriss (1902)</xref> considered <italic><tp:taxon-name>Pilostyles ulei</tp:taxon-name></italic> as a synonym of <italic><tp:taxon-name>Pilostyles ingae</tp:taxon-name></italic>.</comment></tp:nomenclature-citation></tp:nomenclature-citation-list></tp:nomenclature><tp:treatment-sec sec-type="Type"><title>Type.</title><p>Brazil: Bahia, 1839, <italic>J. S. Blanchet 2861</italic> (NY).</p></tp:treatment-sec><tp:treatment-sec sec-type="Note"><title>Note.</title><p>Tepals purple to brown sometimes with clearer margins (Fig. 6E), in 3 whorls with usually 4 (rarely 3-6) tepals, the middle tepal diamond-shaped. Stamens in 2 whorls. Found in branches of <italic><tp:taxon-name>Mimosa</tp:taxon-name></italic> and <italic><tp:taxon-name>Bauhinia</tp:taxon-name></italic>, but also <italic><tp:taxon-name>Cassia</tp:taxon-name></italic>, <italic><tp:taxon-name>Dioclea</tp:taxon-name></italic>, <italic><tp:taxon-name>Galactia</tp:taxon-name></italic> and <italic><tp:taxon-name>Schnella</tp:taxon-name></italic>, in Jamaica, Cayman Islands, Costa-Rica, Panama, Colombia, Venezuela, Guyana, Brazil, Argentina and Uruguay (<xref ref-type="fig" rid="F2">Figs 2</xref>, <xref ref-type="fig" rid="F3">3</xref>).</p></tp:treatment-sec><tp:treatment-sec><!--Section generated to contain objects referenced in tp:taxon-treatment.--><fig id="F2" position="float" orientation="portrait"><label>Figure 2.</label><caption><p>Geographic distribution of <tp:taxon-name>Apodanthaceae</tp:taxon-name> based on label information from 785 herbarium collections.</p></caption><graphic xmlns:xlink="http://www.w3.org/1999/xlink" xlink:href="phytokeys-036-041-g002.jpg" position="float" orientation="portrait" xlink:type="simple"/></fig><fig id="F3" position="float" orientation="portrait"><label>Figure 3.</label><caption><p>Phylogenetic relationships among the hosts of <tp:taxon-name>Apodanthaceae</tp:taxon-name> (legume relationships from <xref ref-type="bibr" rid="B21">Wojciechowski et al. 2006</xref>) and among the species of <tp:taxon-name>Apodanthaceae</tp:taxon-name> (from <xref ref-type="bibr" rid="B3">Bellot and Renner in review</xref>). Identical colors link parasite species and their host(s) and are also used in Figure 2. Dashed lines represent associations with rarely reported hosts; hosts in bold are the most common ones.</p></caption><graphic xmlns:xlink="http://www.w3.org/1999/xlink" xlink:href="phytokeys-036-041-g003.jpg" position="float" orientation="portrait" xlink:type="simple"/></fig></tp:treatment-sec><ref-list><ref id="B8"><mixed-citation xmlns:xlink="http://www.w3.org/1999/xlink" xlink:type="simple"><person-group><name name-style="western"><surname>Gentry</surname><given-names>AH</given-names></name></person-group> (<year>1973</year>)<article-title> Flora of Panama, Part IV. Family 50A. Rafflesiaceae.</article-title><source>Annals of the Missouri Botanical Garden </source><volume>60</volume>: <fpage>17</fpage>-<lpage>21</lpage>. doi: <ext-link ext-link-type="uri" xlink:href="http://dx.doi.org/10.2307/2394766" xlink:type="simple">10.2307/2394766</ext-link></mixed-citation></ref><ref id="B14"><mixed-citation xmlns:xlink="http://www.w3.org/1999/xlink" xlink:type="simple"><person-group><name name-style="western"><surname>Solms-Laubach</surname><given-names>H</given-names></name></person-group> (<year>1901</year>)<source> Rafflesiaceae. In: Engler A (Ed) Das Pflanzenreich IV. Engelmann, Leipzig, 75.</source></mixed-citation></ref><ref id="B6"><mixed-citation xmlns:xlink="http://www.w3.org/1999/xlink" xlink:type="simple"><person-group><name name-style="western"><surname>Endriss</surname><given-names>W</given-names></name></person-group> (<year>1902</year>)<source> Monographie von <italic>Pilostyles ingae</italic> (Karst.) <italic>Pilostyles ulei</italic> Solms-Laub. Flora, Ergänz.-Bd. 91: 209–236, 1 plate [Diss. Zürich.].</source></mixed-citation></ref><ref id="B21"><mixed-citation xmlns:xlink="http://www.w3.org/1999/xlink" xlink:type="simple"><person-group><name name-style="western"><surname>Wojciechowski</surname><given-names>MF</given-names></name><name name-style="western"><surname>Mahn</surname><given-names>J</given-names></name><name name-style="western"><surname>Jones</surname><given-names>B</given-names></name></person-group> (<year>2006</year>)<source> Fabaceae legumes. Version 14 June 2006. <ext-link ext-link-type="uri" xlink:href="http://tolweb.org/Fabaceae/21093/2006.06.14" xlink:type="simple">http://tolweb.org/Fabaceae/21093/2006.06.14</ext-link><italic>in</italic> The Tree of Life Web Project, <ext-link ext-link-type="uri" xlink:href="http://tolweb.org/" xlink:type="simple">http://tolweb.org/</ext-link>  [accessed 02.2014]</source></mixed-citation></ref><ref id="B3"><mixed-citation xmlns:xlink="http://www.w3.org/1999/xlink" xlink:type="simple"><person-group><name name-style="western"><surname>Bellot</surname><given-names>S</given-names></name><name name-style="western"><surname>Renner</surname><given-names>SS</given-names></name></person-group> (<year>in review</year>) <article-title>Exploring new dating approaches for parasites: the worldwide Apodanthaceae (Cucurbitales) as an example</article-title>. <source>Molecular Phylogenetics and Evolution</source>.</mixed-citation></ref></ref-list></tp:taxon-treatment>
