# Supplementary material for: The systematics of the worldwide endoparasite family Apodanthaceae (Cucurbitales), with a key, a map, and color photos of most species
Source: PhytoKeys. 2014 Apr 30;(36):41–57. doi: 10.3897/phytokeys.36.7385 (PMC4023342; doi:10.3897/phytokeys.36.7385)
Supplement: XML Treatment for Pilostyles thurberi [file phytokeys.36.7385-treatment10.xml]

<!DOCTYPE tp:taxon-treatment
  PUBLIC "-//TaxonX//DTD Taxonomic Treatment Publishing DTD v0 20100105//EN" "tax-treatment-NSO.dtd">
<tp:taxon-treatment xmlns:tp="http://www.plazi.org/taxpub"><tp:treatment-meta><mixed-citation publication-type="journal"><person-group><name><surname>Bellot</surname><given-names>Sidonie</given-names></name><name><surname>Renner</surname><given-names>Susanne S.</given-names></name></person-group><article-title>The systematics of the worldwide endoparasite family Apodanthaceae (Cucurbitales), with a key, a map, and color photos of most species</article-title><source>PhytoKeys</source><day>30</day><month>4</month><year>2014</year><volume>2014</volume><issue>36</issue><fpage>41</fpage><lpage>57</lpage><pub-id pub-id-type="doi">10.3897/phytokeys.36.7385</pub-id></mixed-citation></tp:treatment-meta><tp:nomenclature><label>10.</label><tp:taxon-name>
                            <tp:taxon-name-part taxon-name-part-type="genus">Pilostyles</tp:taxon-name-part>
                            <tp:taxon-name-part taxon-name-part-type="species">thurberi</tp:taxon-name-part>
                        <object-id xmlns:xlink="http://www.w3.org/1999/xlink" xlink:type="simple">http://species-id.net/wiki/Pilostyles_thurberi</object-id>
								</tp:taxon-name><tp:taxon-authority>Gray, Pl. Nov. Thurb. 326–327. 1854.</tp:taxon-authority><tp:nomenclature-citation-list><tp:nomenclature-citation><tp:taxon-name>Pilostyles covillei</tp:taxon-name><comment> Rose, Contr. U.S. Natl. Herb. 12: 263. 1909. Type: USA, Texas, Dickens county, Matador ranch, 14 June 1894, parasitic on <italic><tp:taxon-name>Parosela formosa</tp:taxon-name></italic> (Torr.) Vail, <italic>F. V. Coville 1860</italic> (US, not seen).</comment></tp:nomenclature-citation><tp:nomenclature-citation><tp:taxon-name>Pilostyles glomerata</tp:taxon-name><comment> Rose, Contr. U.S. Natl. Herb. 12: 263. 1909. Type: Mexico, Puebla, near Tehuacán, 31 Aug. 1905, parasitic on <italic><tp:taxon-name>Parosela</tp:taxon-name></italic>, <italic>J. N. Rose and J. H. Painter 9942</italic> (NY, G). The protologue gives the collection number as 8942.</comment></tp:nomenclature-citation><tp:nomenclature-citation><tp:taxon-name>Pilostyles palmeri</tp:taxon-name><comment> Rose, Contr. U.S. Natl. Herb. 12: 263. 1909. Type: Mexico, San Luis Potosí, near Alvarez, May 1887, parasitic on <italic><tp:taxon-name>Parosela</tp:taxon-name></italic>, <italic>E. Palmer 584</italic> (US-570088).</comment></tp:nomenclature-citation><tp:nomenclature-citation><tp:taxon-name>Pilostyles pringlei</tp:taxon-name><comment> (Watson) Hemsl., J. Linn. Soc., Bot. 31: 311. 1896 = <italic><tp:taxon-name>Apodanthes pringlei</tp:taxon-name></italic> Watson ex B.L.Rob., Bot. Gaz. 16: 83, tab. 9. 1891, no Latin descr.; <italic><tp:taxon-name>Pilostyles pringlei</tp:taxon-name></italic> (Watson) Rose, Contr. U.S. Natl. Herb. 12: 264. 1909, superfluous transfer. Type: Mexico, Sierra Madre, near Monterey, 27 June 1888, parasitic on <italic><tp:taxon-name>Dalea frutescens</tp:taxon-name></italic> A. Gray, <italic>C. G. Pringle 1949</italic> (NY, M, G).</comment></tp:nomenclature-citation><tp:nomenclature-citation><tp:taxon-name>Pilostyles sessilis</tp:taxon-name><comment> Rose, Contr. U.S. Natl. Herb. 12: 263. 1909. Type: male flowers: Mexico, Hidalgo, Ixmiquilpan, 1905, parasitic on <italic><tp:taxon-name>Parosela</tp:taxon-name></italic>, <italic>J. N. Rose 9041</italic> (NY); female flowers: Mexico, Querétaro, hacienda Ciervo, 20 Aug. 1905, parasitic on <italic><tp:taxon-name>Parosela tuberculata</tp:taxon-name></italic> (Lag.) Rose, <italic>J. N. Rose and J. H. Painter 9636</italic> (NY, US).</comment></tp:nomenclature-citation></tp:nomenclature-citation-list></tp:nomenclature><tp:treatment-sec sec-type="Type"><title>Type.</title><p>USA, probably Arizona, near Gila river, June 1850, parasitic on <italic><tp:taxon-name>Psorothamnus emoryi</tp:taxon-name></italic> (A. Gray) Rydb., <italic>G. Thurber 682</italic> (NY).</p></tp:treatment-sec><tp:treatment-sec sec-type="Note"><title>Note.</title><p>Tepals white, red to brown, in 3 whorls, each with 3 or 4 tepals, rarely more (Fig. 6B). Growing in branches of <italic><tp:taxon-name>Dalea</tp:taxon-name></italic>, <italic><tp:taxon-name>Parosela</tp:taxon-name></italic> and <italic><tp:taxon-name>Psorothamnus</tp:taxon-name></italic> in the southern United States of America and Mexico (<xref ref-type="fig" rid="F2">Figs 2</xref>, <xref ref-type="fig" rid="F3">3</xref>). New York (NY) has a specimen from Mexico of this species annotated as “<italic><tp:taxon-name>Pilostyles mortoni</tp:taxon-name></italic>”, a nomen nudum, by Ida de Vattimo in 1952.</p></tp:treatment-sec><tp:treatment-sec><!--Section generated to contain objects referenced in tp:taxon-treatment.--><fig id="F2" position="float" orientation="portrait"><label>Figure 2.</label><caption><p>Geographic distribution of <tp:taxon-name>Apodanthaceae</tp:taxon-name> based on label information from 785 herbarium collections.</p></caption><graphic xmlns:xlink="http://www.w3.org/1999/xlink" xlink:href="phytokeys-036-041-g002.jpg" position="float" orientation="portrait" xlink:type="simple"/></fig><fig id="F3" position="float" orientation="portrait"><label>Figure 3.</label><caption><p>Phylogenetic relationships among the hosts of <tp:taxon-name>Apodanthaceae</tp:taxon-name> (legume relationships from <xref ref-type="bibr" rid="B21">Wojciechowski et al. 2006</xref>) and among the species of <tp:taxon-name>Apodanthaceae</tp:taxon-name> (from <xref ref-type="bibr" rid="B3">Bellot and Renner in review</xref>). Identical colors link parasite species and their host(s) and are also used in Figure 2. Dashed lines represent associations with rarely reported hosts; hosts in bold are the most common ones.</p></caption><graphic xmlns:xlink="http://www.w3.org/1999/xlink" xlink:href="phytokeys-036-041-g003.jpg" position="float" orientation="portrait" xlink:type="simple"/></fig></tp:treatment-sec><ref-list><ref id="B21"><mixed-citation xmlns:xlink="http://www.w3.org/1999/xlink" xlink:type="simple"><person-group><name name-style="western"><surname>Wojciechowski</surname><given-names>MF</given-names></name><name name-style="western"><surname>Mahn</surname><given-names>J</given-names></name><name name-style="western"><surname>Jones</surname><given-names>B</given-names></name></person-group> (<year>2006</year>)<source> Fabaceae legumes. Version 14 June 2006. <ext-link ext-link-type="uri" xlink:href="http://tolweb.org/Fabaceae/21093/2006.06.14" xlink:type="simple">http://tolweb.org/Fabaceae/21093/2006.06.14</ext-link><italic>in</italic> The Tree of Life Web Project, <ext-link ext-link-type="uri" xlink:href="http://tolweb.org/" xlink:type="simple">http://tolweb.org/</ext-link>  [accessed 02.2014]</source></mixed-citation></ref><ref id="B3"><mixed-citation xmlns:xlink="http://www.w3.org/1999/xlink" xlink:type="simple"><person-group><name name-style="western"><surname>Bellot</surname><given-names>S</given-names></name><name name-style="western"><surname>Renner</surname><given-names>SS</given-names></name></person-group> (<year>in review</year>) <article-title>Exploring new dating approaches for parasites: the worldwide Apodanthaceae (Cucurbitales) as an example</article-title>. <source>Molecular Phylogenetics and Evolution</source>.</mixed-citation></ref></ref-list></tp:taxon-treatment>
