# Supplementary material for: The systematics of the worldwide endoparasite family Apodanthaceae (Cucurbitales), with a key, a map, and color photos of most species
Source: PhytoKeys. 2014 Apr 30;(36):41–57. doi: 10.3897/phytokeys.36.7385 (PMC4023342; doi:10.3897/phytokeys.36.7385)
Supplement: Supplementary material 2 — Results of the dissections of 123 flowers from 82 specimens of Apodanthaceae [file phytokeys-036-041-s002.xls]

## Sheet: All data
		All measures are the largest
Number	Observations	Genus	Species	Collector	Collection-number	Herbarium	Host	Country / Area	Sex	Flower shape; G: globose, O: ovoid, hO: horizontally ovoid	Flower length (from base to apex in mm)	Flower width (from side to side in mm)	Number of tepals whorls	Number of segments in outer whorl (oW)	Shape of segments of oW; L: losange, O: ovoid, hO: horizontally ovoid	Length of segments of oW (mm)	Width of segments of oW (mm)	Relative colour of segments of oW compared to mW	Number of segments in middle whorl (mW)	Shape of segments of mW; L: losange, O: ovoid, hO: horizontally ovoid	Length of segments of mW (mm)	Width of segments of mW (mm)	Number of segments in inner whorl (iW)	Shape of segments of iW; L: losange, O: ovoid, S: spatulate	Length of segments of iW (mm)	Width of segments of iW (mm)	Relative colour of segments of iW	Nectary position; C: around column, T: between tepals, bTi: base internal tepals, bTm: base middle tepals	Male column shape: #c: number of cylinders, e: exact, t: trapezoidal, i: inner cylinder, o: outer cylinder	Male column hairs position; Ab: apex basis, aA: around apex, A: all apex	Male column length (incl. apex in mm)	Male column largest diameter (mm)	Male column apex diameter (mm)	Male column apex shape; d: dome, fd: flat dome, f: flat	Male column apex ornament; b: similar to taste buds	Male column apex hole shape; c: circular hole, s:slit	Number of stamens whorls	Stamens fusion; L: free, F: fused (where they are fused)	Number of anther lobes	Carpels number	Gynoecium type; S: syncarp, A: apocarp	Locule shape; C: circular, O: ovoid, e: elliptic, hO: horizontally ovoid	Locule length (mm)	Locule width (mm)	Ovary position; S: supere, I: infere, HI: hemi-infere	Placenta number	Placenta position; P: parietal, C: central	Number of ovules (approximative)	Style length (incl. Stigma, in mm)
pile 1
1	Tepal edges ciliated and clearer. Fruit (seeds)	Pilostyles	blanchetii	Anderson	37104	NY	Bauhinia	Br	F	G	3	3	3	4	L	2	2	same	4	L	1.5-2	1.5-2	4	O	1.5	1-1.5	same	C, T, bTi, bTm, bTo												NA	S	C	2	2	HI	NA	P	100	1.5
2	Tepal edges ciliated and clearer	Pilostyles	ulei	Irwin	31560	NY	Dioclea	Br	M	G	2	2	3	4	L	1-1.5	1.5	same	4 (1 lost)	L	1.5	1.5	4	L?	1	1	clearer	C, T, bTi	1ce	Ab	1	0.5 (almost invisible under anthers)	0.7	d	b	no hole	2?	F filaments	40?
2b	Tepal edges ciliated and clearer	Pilostyles	ulei	Irwin	31560	NY	Dioclea	Br	M	G	2	2	3	4	L	1.5	1.5	same	4	O	1.5	1	4	L	0.5-1.5	0.5-1	clearer	C, T, bTi	1ce	Ab	1	0.5 (almost invisible under anthers)	0.8	d	b	no hole	2	F filaments	36-40
3	No cils. fruit (seeds)	Pilostyles	ulei	Nee	48695	NY	Mimosa	Bol	F	G	2.5	2.5	3	4	L	1.5	1.5	same	4	L	1-1.5	1-1.5	4	L	1.5	1.5	same	C, T, bTi, bTm, bTo												NA	S	C	2	2	HI	NA	P	250 (counted precisely)	0.7
3b	No cils. Less mature than 3	Pilostyles	ulei	Nee	48695	NY	Mimosa	Bol	F	G	2.5	2.5	3	4	L	1	1	same	3, 4?	L	1.5	1.5	4	L	1	1	clearer	C, T, bTi, bTm, bTo												NA	S	C	1.5	1.5	HI	NA	P	150?	0.5
4	tepals ciliated on the edge	Pilostyles	goyazensis	Irwin	14880	MO	Mimosa	Br	F	G	3	3	3	4	L	1.5-2	1.5-2	same	4	L	1.5	1.5	4	L	1.5-2	1.5-2	same	C, T, bTi, bTm, bTo												NA	S	C	2	2	HI	NA	P	150?	1
4b	tepals ciliated on the edge	Pilostyles	goyazensis	Irwin	14880	MO	Mimosa	Br	F	G	3	3	3 (4)	4 (2+2)	L	1.5-2	1.5-2	same	4	O, L	1.5-2	1.5	4 (1 lost)	L	1.5	1.5	same	C, T, bTi, bTm, bTo												NA	S	C	1.5	1.5	HI	NA	P	150	1.5
6	No cils	Pilostyles	ulei	Delprete	10494	NY	Mimosa	Br	F	G	2	2	3	4	L	1-1.5	1-1.5	same	4	L	1	1	4	L	1-1.5	1-1.5	same	C, T, bTi, bTm, bTo												NA	S	C	1.5	1.5	HI	NA	P	100	1
7	tepals ciliated on the edge	Pilostyles	blanchetii	del Puerto	3171b	B	Bauhinia	Uru	F	O	2.5	2	3 (4)	4 (2+2)	L	1.5	1.5	same	4	L	1.5	1.5	4	L	1.5	1.5	clearer	C, T, bTi, bTm, bTo												NA	S	C	1.5	1.5	HI	4?	P	150 (counted precisely)	1
5	tepals ciliated on the edge, especially Ti	Pilostyles	blanchetii	Liesner	10950	MO	Bauhinia	Ven	F	G	3	3	3 (4)	4 (2+2)	L	2	2-2.5	same	4	L	2	2-2.5	4	L	1.5	1.5	same	C, T, bTi, bTm, bTo												NA	S	C	2	2	HI	NA	P	150?	1
8	No cils. Rotten inside.	Pilostyles	ingae	Irwin	2437	US	Mimosa	Br	F	G	2.5	2.5	3	4	L	1	1	same	4?	L	1.5	1.5	4	L	1.5	1.5	same	C, T, bTi, bTm, bTo												NA	S	C	2	2	HI	NA	P	NA	1
51	hole and nothing inside: eaten? Trashed	Pilostyles	blanchetii	Irwin	31588	NY	Bauhinia	Br	F	O	3	2	3	3	L	1	1	same	4	O	1.5	1	4	L	1.5	1.5	same	C, T, bTi												NA	NA	C	1.5	1.5	HI	NA	NA	NA	1
52	presence of seeds	Pilostyles	blanchetii	Irwin	31588	NY	Bauhinia	Br	F	G	3.5	3.5	3	4	L	1.5	1.5	darker	4	L	1.5	1.5	5	L	1.5	1.5	same	C, T, bTi												NA	S	C	2.5	2.5	HI	NA	NA	NA	1
53	presence of seeds	Pilostyles	blanchetii	Irwin	31588	NY	Bauhinia	Br	F	G	3.5	3.5	3	4	L	1	1	darker	4	L, O	1.5-2	1.5	4	L	2	2	clearer	C, T, bTi												NA	S	hO	2	3	HI	NA	P	100? (incl. 50 seeds)	1.5
36	combination of flowers before destroying for DNA extraction, not rigorous, see pictures	Pilostyles	galactiae	Ule	7895	G	Galactia	Br	F	G	3	3	2-3	4	L	1-1.5	1-1.5	same	4	L	1-1.5	1-1.5	4-5?	O	2	1.5	same	NA												NA	NA	NA	NA	NA	NA	NA	NA	NA	0.5
pile 2
9	tepals ciliated on the edge	Pilostyles	globosa	Correll	19800	NY	Bauhinia	Mex	M	G	2	2	3?	NA	NA	NA	NA	NA	3, 4?	L	1.5	1.5	6	O	1-1.5	0.8-1	same	C, T, bTi	1ce	Ab	1	0.5 (almost invisible under anthers)	0.8	d	b	s	2	F filaments	32?
9b	tepals ciliated on the edge	Pilostyles	globosa	Correll	19800	NY	Bauhinia	Mex	M	G	2.5	2.5	3?	3?	L	2	2	darker	4?	L	1.5	1.5	4?	O	1.5	1	same	C, T, bTi	1ce	Ab	1-2	0.7	0.8	d	b	no hole	2	F filaments	NA
10	tepals ciliated on the edge	Apodanthes	globosa	Pringle	2679	NY	Bauhinia	Mex	F	G	3	3	3	4	L	2	2	same	4	L	1.5	1.5	4	L	1	1-1.5	same	C, T, bTi, bTm, bTo												NA	S	C	2	2	HI	NA	P	150	1
pile 3
2	Tepal edges ciliated. Fruit (seeds)	Pilostyles	globosa	Proctor	48666	NY	Bauhinia	Cay	F	hO	2.5	3	3	4	L	1.5	1.5-2	same	4	L	1.5	1.5	4	L	1-1.5	1-1.5	same	C, T, bTi, bTm, bTo												NA	S	C	2	2	HI	NA	P	70 seeds	1
3	No cils. Rotten (fungi)	Pilostyles	blanchetii	Dressler	3380	MO	Bauhinia	Pan	F	O	3	2	3	4	L	1.5	1.5-2	same	4	L	1.5-2	1.5-2	4?	L	1.5-2	1.5-2	same	C, T, bTi, bTm, bTo												NA	NA	C	NA	NA	HI	NA	NA	NA	NA
8	tepals ciliated on the edge	Pilostyles	globosa	Proctor	48666	MO	Bauhinia	Cay	F	G	2	2	3	4	L	1.5	1.5	same	4?	L	1.5	1.5	4	L	1	1	same	C, T, bTi, bTm, bTo												NA	S	C	1.5	1.5	HI	NA	P	100?	1
5	No cils	Pilostyles	NA	Galdames	7416	M	Bauhinia	Pan	F	O	3	2.5	3	3	L	1.5	1.5-2	same	3	L	1.5	1.5	3	L	1.5	2	same	C, T, bTi, bTm, bTo												NA	S	C	1.5	1.5	HI	NA	P	80	1
48	trashed	Pilostyles	blanchetii	Dressler	3380	SI	Bauhinia	Pan	F	O	4	3	3	3	L	2	1.5-2	same	3	L	2	2	3?	L	2	2	same	C, T, bTi												NA	S	C	NA	NA	HI	NA	P	100	1.5
49		Pilostyles	blanchetii	Dressler	3380	SI	Bauhinia	Pan	F	O	4	2.5	3	4	L	1.5-2	1.5-2	same	4	O	2	1.5	3?4?	L	1.5	1.5-2	same	C, T, bTi												NA	S	C	2	2	HI	NA	P	50	1
50	trashed-not filled too dry	Pilostyles	blanchetii	Dressler	3380	SI	Bauhinia	Pan	F	O	3	2	NA	NA	NA	NA	NA	NA	NA	NA	NA	NA	NA	NA	NA	NA	NA	NA												NA	NA	NA	NA	NA	NA	NA	NA	NA	NA
pile 4
7	tepals ciliated on the edge. Type	Pilostyles	blanchetii	Blanchet	2861	MO	NA	NA	M	G	2	2	3?	All lacking	NA	NA	NA	NA	4 (1 lost)	L	1.5	1.5	NA	L	1	1	clearer	C, T, bTi	1ce	Ab	0.7	0.5 (almost invisible under anthers)	0.7	fd	b	NA	2	F filaments	36?
3	No cils. fruit (seeds)	Pilostyles	ulei	Ribas	6063	MO	Calliandra	Br	F	G, O	3	3	3	4	L	1	1-1.5	same	4	L	1.5	1.5	4	O	1.5-2	1.5	same	C, T, bTi, bTm, bTo												NA	S	C, O	2	2	HI	NA	P	100	0.7
4	tepals ciliated on the edge	Pilostyles	goyazensis	Irwin	19412	MO	Mimosa	Br	M	G	3	3	3	4	L	1.5	1.5-2	same	4	O	2-2.5	2	4	L	1.5	1.5	clearer	C, T, bTi, bTm, bTo	1ce	Ab	0.8	0.5	1	f	b	NA	2?	F filaments
10	tepals ciliated on the edge	Pilostyles	caulotreti	Meier	16607	M	Bauhinia	Ven	M	G	2	2	3	3	L	1.5	1.5	same	3	L	1.5	1.5	3	L	1-1.5	1.5	clearer	C, T	1ce	Ab	1	0.7	0.8	d	b	s	2?	F filaments	38?
8	No cils	Pilostyles	ulei	Irwin	20350	NY	Mimosa	Br	F	G	3	3	3	5	O, L	1.5-2	1-2	same	5	L, O	1-1.5	1-1.5	5	L	1-1.5	1-1.5	clearer	C, T, bTi, bTm, bTo												NA	S	C	2	2	HI	NA	P	100	1.3
8b	No cils. Hairs in micropyle.	Pilostyles	ulei	Irwin	20350	NY	Mimosa	Br	F	O	2.5	2	3	5	L	1.5	1.5	same	5	L, O	1.5	1-1.5	5	L	1	1-1.5	clearer	C, T, bTi, bTm, bTo												NA	S	C	1.5	1.5	HI	NA	P	100	1.5
1	tepals ciliated on the edge	Pilostyles	blanchetii	Ule	7161	G	Bauhinia	Br	M	G	2	2	3	4	L	1	1.5	same	4	O	1.5	1	4	L	1-1.5	1-1.5	clearer	C, T, bTi	1ce	Ab	1	0.5	0.7	d	b	s	NA	F filaments	NA
1b	tepals ciliated on the edge	Pilostyles	blanchetii	Ule	7161	G	Bauhinia	Br	M	G	2	2	3	3	L	1	1-1.5	same	3	O	1.5	1	3	O, L	1-1.5	1-1.5	same	C, T	1ce	Ab	0.8	0.5	0.6	f	b	NA	2?	F filaments	34?
5	No cils. Rotten (fungi)	Pilostyles	ingae	Glaziou	22027	C	Mimosa	Br	M	G	2	2	3	2?	L	1.5	1.5	same	4	L, O	1.5	1-1.5	4	L	0.5-1	0.5-1	clearer	C, T, bTi, bTm, bTo	1ce	NA	0.8	0.5 (almost invisible under anthers)	0.7	d	b	s	NA	F filaments	NA
5b	No cils. Rotten (fungi)	Pilostyles	ingae	Glaziou	22027	C	Mimosa	Br	M	G	1.5	1.5	3?	3	L, O	1.5-2	1.5	same	3	L	1.5	1	7? 8?	L	0.5-1	0.5-1	clearer	C, T, bTi, bTm, bTo	1ce	NA	NA	NA	NA	NA	NA	NA	NA	F filaments	NA
60	maybe P. ingae! Old flower	Pilostyles	calliandrae	Heringer	5768	MO	Mimosa	Br	M	G	2	2	3	3?4?	L	1.5	1.5	same	4?	O	1.5	1	4?	L	1.5	1.5	same	C, T	NA	NA	1.5	0.5	0.5	d	b	NA	NA	F filaments	NA
61	maybe P. ingae! Old flower - not filled too dry	Pilostyles	calliandrae	Heringer	5768	MO	Mimosa	Br	M	G	2.5	2.5	NA	NA	NA	NA	NA	NA	NA	NA	NA	NA	NA	NA	NA	NA	NA	NA	NA	NA	NA	NA	NA	NA	NA	NA	NA	F filaments	NA
62	maybe P. ingae! Old flower	Pilostyles	calliandrae	Heringer	5768	MO	Mimosa	Br	M	G	2	2	3	4	L	1	1-1.5	same	4	O	1.5	1	4	L	1	1	same	C, T	NA	NA	1.5	0.3	0.5	d	b	NA	NA	F filaments	NA
Pile 6
9	No cils	Pilostyles	berteroi	Wedermann	883	London	Adesmia	Chi	F	O	2.5	2	3	3	O	2	1.5	darker	3	O	1.5-2	1-1.5	6	L	1	1	clearer	NA												NA	S	hO	1	1	HI	NA	P	100	1
1	No cils. Androecium rotten	Pilostyles	berteroi	Munoz	190	Harward	Adesmia	Chi	M	G	2.5	2.5	3?	3	L	1.5	1.5	same	5	O	1.5	1	6	L, O	1-1.5	1-1.5	clearer	C, T, bTi	1ce	NA	NA	NA	NA	NA	NA	NA	NA	NA	NA
5	No cils. Young.	Pilostyles	berteroi	Hawkes	3150	C	Adesmia	Ar	F	O	4	3	3	4 (2+2)	L, O	2	1.5-2	same	4	O	2	1.5	4	L	1.5	1-1.5	clearer	C, T, bTi												NA	S	O	1.5	1.5	HI	NA	P	NA	1.5
5b	No cils. Young.	Pilostyles	berteroi	Hawkes	3150	C	Adesmia	Ar	F	O	3	2	3?	5	L, O	1.5-2	1.5	darker	2	O	1.5	1-1.5	4	L	1	1	clearer	C, T, bTi												NA	S	C	1	1	HI	NA	P	NA	1
8	No cils	Pilostyles	berteroi	Böcher	1885	C	Adesmia	Ar	M	NA	NA	NA	2?3?	NA	NA	NA	NA	NA	4?	O	1.5-2	1.5	4	L	1-1.5	1-1.5	clearer	NA	1ce	Ab	1.5	0.5	0.8	d	b	s	4 (spirale)	F filaments	96?
38		Pilostyles	berteroi	Böcher	1885	C	Adesmia	Ar	M	G	2.5	2.5	2?3?	NA	NA	NA	NA	NA	4	L	1.5-2	1.5-2	4	L	1.5-2	1.5-2	clearer	C, T, bTi	1c	Ab	1.5	1	1	d	b	s	3?	F filaments	3*24?
39		Pilostyles	berteroi	Böcher	1885	C	Adesmia	Ar	M	G	3	2.5	3	2	O	2	1.5	same	4	L	2	2	4	L	1.5	1.5	clearer	C, T, bTi	1c	Ab	1.5	1	1	d	b	s	3	F filaments	3*24
40		Pilostyles	berteroi	Böcher	1885	C	Adesmia	Ar	M	G	NA	NA	3	3	L-O	1.5-2	1.5	same	4	L	1.5	1.5	4	L	1-1.5	1-1.5	clearer	C, T, bTi	1c	Ab	1.2	1	0.7	d	b	s	4? (spirale)	F filaments	ca. 50
41		Pilostyles	berteroi	Böcher	1885	C	Adesmia	Ar	M	G	2	2	3	4	O	1.5-2	1	clearer	4	L	1.5	1.5	2	L	1	1	clearer	C, T, bTi	1c	Ab	1.2	1	0.7	d	b	s	4? (spirale)	F filaments	ca. 50
pile 7
10	No cils	Pilostyles	berteroi	Kiesling	9880	SI	Adesmia	Ar	F	O	3	2.5	3	3	L	1.5-2	2	darker	5	O	2-2.5	1.5-2	5	L, O	1.5-2	1.5-2	clearer	C, T, bTi, bTm, bTo												NA	S	C	1.5	1.5	HI	NA	P	150	1.5
7	No cils	Pilostyles	berteroi	Walter	698	B	Adesmia	Chi	F	O	4	3	3	4 (2+2)	L, O	2	1.5-2	darker	6	O	1.5-2	1.5	6	L	1-1.5	1-1.5	clearer	C, T, bTi, bTm, bTo												NA	S	O	2	1.5	HI	NA	P	250	1.5
7b	No cils	Pilostyles	berteroi	Walter	698	B	Adesmia	Chi	F	O	3	2	3	3	L	1.5	1.5	same	3	O	1.5-2	1.5	3	L	1.5	1.5	clearer	C, T, bTi, bTm, bTo												NA	S	O	1.5	1	HI	NA	P	100	1.3
2	No cils	Pilostyles	berteroi	Haught	44	K	Adesmia	Per	F	O	3	2.5	3?	2?	L	1.5	1.5	same	5?	O	2-2.5	1.5-2	3?	L	1.5-2	1.5-2	same	C, T, bTi, bTm, bTo												NA	S	G	1.5	1.5	HI	NA	P	150	1.3
11	No cils. fruit (seeds). 4-4-6?	Pilostyles	berteroi	Rose	18849	US	Adesmia	Bol	F	G	3	3	4?	3	L	2	2	same	4	L	1.5-2	2-2.5	4	O	2	1.5	clearer	C, T												NA	S	C, O	2	2	HI	NA	P	100	0.7
fourth worl of 11																			3	L, O	2	1.5-2
12	No cils. Immature	Pilostyles	berteroi	Wedermann	951	MO	Adesmia	Chi	M	O	3.5	2.5	3?4?	4	L?	1.5?	1.5?	darker	8 (4+4?)	O	1.5-2	1.5	6?	L	0.5	0.5	same	C, T	NA	NA	NA	NA	NA	NA	NA	NA	NA	NA	NA
42		Pilostyles	berteroi	Pozner	590	SI	Adesmia	Ar	F	O	4.5	3.5	3	3	O	2-3	1.5	darker	5	O	2-2.5	1.5	5	L, O	1.5-2	1.5-2	clearer	C, T, bTi												4?	S	C	2	2	HI	4?	P	150	2.5
43		Pilostyles	berteroi	Pozner	590	SI	Adesmia	Ar	F	O	5	4	2?3?	5 (mw?)	O	2-2.5	1.5	same	NA	NA	NA	NA	7	O	2-3	1.5	same	C, T, bTi												5?	S	C	2.5	2.5	HI	5?	P	200	2
44	cavities in the female where anthers are in the males	Pilostyles	berteroi	Pozner	590	SI	Adesmia	Ar	F	G	4	4	3	4	L	2-2.5	2-2.5	same	4	O	2-3	1.5-2	4	L	2	2	clearer	C, T, bTi												NA	S	C	2.5	2.5	HI	5?6?	P	150	2
45	trashed	Pilostyles	berteroi	Teillier	2432	MO	Adesmia	Chi	F	O	4.5	3	3	3?	O	2	1.5	same	3	O	2.5	1.5	3	L	1.5-2	1.5-2	clearer	C, T, bTi												NA	S	C	2	2	HI	NA	P	NA	2
46		Pilostyles	berteroi	Teillier	2432	MO	Adesmia	Chi	F	O	4	2.5	3	3?4?	O	2	1.5	darker	4	O	2.5	1.5	4	L	2	1.5-2	clearer	C, T, bTi												NA	S	C	1.5	1.5	HI	NA	P	100	2
47		Pilostyles	berteroi	Teillier	2432	MO	Adesmia	Chi	F	O	4	2.5	3	4?	O	2.5	1.5	darker	4	O	2.5	1.5	4	L	2	2	clearer	C, T, bTi												NA	S	C	1.5	1.5	HI	NA	P	100	2
35bis		Pilostyles	berteroi	Walter	698	B	Adesmia	Chi	F	O	4	3	2?3?	4	L-O	2	1-3	darker	5	L	2	1.5-2	4	L	2	2	clearer	NA												?	S	O	2	1.5	HI	NA	P	200	1
36bis		Pilostyles	berteroi	Walter	698	B	Adesmia	Chi	F	O	4.5	3.5	2?3?	4	L	2-2.5	2-2.5	clearer	5	O	2	1-1.5	5	O	2	1-1.5	darker	NA												4	S	O	2	1.5	HI	4?	P	100	1
37		Pilostyles	berteroi	Walter	698	B	Adesmia	Chi	F	O	4	3	2?3?	4	O	2	1.5	darker	6	O	2-2.5	1.5	4	L	1.5	1.5	clearer	NA												6?	S	NA	1.5	1.5	HI	6?	P	100	0.5
pile 8
1	No cils	Pilostyles	mexicana	Molina	31864	MO	Calliandra	Hon	F	O	3	2	3	4 (2+2)	L	1.5	1.5-2	same	4	O	2	1.5	4	O	2	1.5	clearer	C, T, bTi, bTm, bTo												NA	S	C	1	1	HI	NA	P	100	1.2
11	No cils	Pilostyles	mexicana	Steyermark	42289	G	Calliandra	Gua	M	O	2.5	2	3	4 (2+2)	L	1.5-2	1.5	same	4	O	2	1.5	4	L	2	2	clearer	C, T	1ce	NA	2	0.7	0.7	d	NA	NA	NA	F filaments	NA
7	No cils	Pilostyles	mexicana	Standley	83042	NY	Calliandra	Gua	? No locule, no anthers	O	3	2.5	3	4	L	1.5-2	1.5-2	same	4	O	2	1.5	4	L	2	2	clearer	C, T, bTi, bTm, bTo												NA	NA	NA	NA	NA	HI	NA	NA	NA	1.5
pile 9
2	No cils. Young.	Pilostyles	mexicana	Standley	27723	MO	Calliandra	Hon	F	G	2	2	3	4	O, L	1.5	1-1.5	same	4	L	1	1	4	L	0.7	1	clearer	NA												NA	S	C	0.5	0.5	HI	NA	P	NA	0.7
10	No cils. Young.	Pilostyles	mexicana	Molina	1373	Harward	Calliandra	Hon	F	G	2	2	3	4 (2+2)	L	1.5	1.5-2	darker	4	L	1	1	4	L	0.7-1	1	clearer	NA												NA	S	C	0.5	0.5	HI	NA	P	NA	0.7
10b	No cils, old, very cristallized	Pilostyles	mexicana	Molina	1373	Harward	Calliandra	Hon	F	O	2.5	2	3	4	L	1.5	1.5-2	same	4	O	1.5	1-1.5	4	L	1.5	1.5	clearer	C, T, bTi, bTm, bTo												NA	S	C	1	1	HI	NA	P	NA	1
5	No cils. Rotten inside.	Pilostyles	mexicana	Standley	57917	NY	Calliandra	Gua	M	G	1.5	1.5	3?	4	L	1.5	1.5	same	4?	O	1	0.8	NA	NA	NA	NA	NA	C, T, bTi, bTm, bTo	NA	NA	NA	NA	NA	NA	NA	NA	NA	NA	NA
pile 10
1	No cils. Androecium rotten	Pilostyles	thurberi	Kuijt	sn - 103-4-17 13	K	D. emoryi	Az	M	G	2	2	3	4	L	1-1.5	1-1.5	same	4?	O	1.5-2	1	3?	O	2	1.5	clearer	C, T	NA	NA	1.5	0.5	0.5	d	b	NA	NA	NA	NA
6	No cils. Type	Apodanthes	pringlei	Pringle	1949	M	D. frutescens	Mex	F	O	3	2	3	4?	L	1-1.5	1-1.5	same	4?	O	1.5-2	1-1.5	4?	O	2	1-1.5	clearer	C, T, bTi, bTm, bTo												NA	S	C	1	1	HI	NA	P	0?	2
11	No cils	Pilostyles	thurberi	Thorne	31824	G	D. emoryi	Ca	F	G	2	2	3	4	L	1	1	darker	4	O	1-1.5	1	4	L	1-1.5	1-1.5	clearer	C, T, bTi, bTm, bTo												NA	S	C	1	1	HI	NA	P	50?	1
8	No cils	Pilostyles	thurberi	Rowell	8253	MO	D. formosa	Tex	M	O	2.5	1.5	4?	3	L, O	1-1.5	1	same	3	O	1.5	1	4	O	1.5-2	1	same	C, T	1ce	Ab? No hairs?	1.5	0.5	0.7	d	b	S	NA	F filaments	NA
fourth worl of 8																				O	2	1
17	No cils	Pilostyles	sessilis	Moore	3755	Harward	Dalea	Mex	M	O	2.5	1.5	4?	3	L	1-1.5	1-1.5	darker	3	O	1.5	0.7-1	4	O	1.5	1	same	C, T	1ce	Ab?	1.5	0.5	0.7	d	b	c	NA	F filaments	NA
fourth worl of 17																				O	2	0.7-1
10	No cils	Pilostyles	thurberi	Waller	1031	C	D. formosa	Tex	F	O	3	2	3	4	L	1.5	1.5	same	4	O	1.5	1	4	O, L	2	1.5-2	same	C, T												NA	S	C	1	1	HI	NA	P	100?	1
13	No cils	Pilostyles	pringlei	Correll	23307	NY	D. formosa	Mex	F	G, O	2	2	3	3?	L	1	1	same	4	O	1.5	1	4	L	1	1	same	C, T, bTi, bTm, bTo												NA	S	C	1	1	HI	NA	P	50?	1
4	No cils	Pilostyles	thurberi	Rzedowski	11303	US	D. tuberculata	Mex	F	O	2.5	2	3?	3	L	1.5	1.5	same	5 (3+2?)	O	1.5	1	6	L	1-1.5	1-1.5	same	C, T, bTi, bTm, bTo												NA	S	C	1	1	HI	NA	P	150	1
4b	No cils	Pilostyles	thurberi	Rzedowski	11303	US	D. tuberculata	Mex	F	O	2.5	2	3?4?	4	L, O	1-1.5	1-2	same	4	O	2	1-1.5	6 (3+3)	L	1.5	1.5	same	C, T, bTi, bTm, bTo												NA	S	C	1	1	HI	NA	P	120	1
21	No cils	Pilostyles	thurberi	Wolf	49350	Harward	D. frutescens	Tex	M	O	3	2	3	4 (2+2)	O	2	1-1.5	darker	4	O	2	1	4	L	1	1	clearer	C, T	1ce	Ab	1.3	0.7	0.7	fd	b	S	3?	F filaments	36?
7	No cils	Pilostyles	thurberi	Johnston	11286	MO	D. formosa	Mex	F	O	3	2	3	4?	O	1.5	1	same	4	O	1.5-2	1	4	O	1.5	1	same	C, T, bTi, bTm, bTo												NA	S	C	1	1	HI	NA	P	100	1.5
20	No cils. 2 flowers dissected. Not filled because inside too cristallized and tepals arrangement unclear. 24 and 30 tepals.	Pilostyles	mortoni	Wynd	256	NY	NA	Mex	F	O	3.5	2.5
pile 11
13	No cils	Pilostyles	glomerata	Rose	9942ag	G	Dalea	Mex	F	G	2.5	2.5	2?3?	8?	O, L	1.5-2	1-1.5	darker	NA	NA	NA	NA	8?	L	1-1.5	1-1.5	clearer	C, T												NA	S	C	1	1	HI	NA	P	150	0.7
17	No cils	Pilostyles	thurberi	Thorne	58268	C	D. emoryi	Ca	F	G	2.5	2.5	3	4	O	1.5-2	1	darker	4	O, L	1.5-2	1-1.5	4	O, L	1.5	1-1.5	clearer	C, T												NA	S	C	1	1	HI	NA	P	150	0.8
6	To and Tm irregularly "dentés"	Pilostyles	thurberi	Thorne	52087	C	D. emoryi	Ca	M	O	2.5	2	3	4	O, L	1.5-2	1-1.5	darker	4	O	2	1-1.5	4	L	1-1.5	1-1.5	clearer	C, T, bTi, bTm, bTo	1ce	Ab	1	0.7	0.7	d	b	S?	3?	F filaments	54?
16	No cils	Pilostyles	thurberi	Henrickson	2767	B	D. emoryi	Mex	F	O	3	2.5	3	4 (1 lost)	L	1.5	1.5	same	4	O	2	1-1.5	4	L	1.5	1.5	clearer	C, T, bTi, bTm, bTo												NA	S	C	1.5	1.5	HI	NA	P	100	1
11	No cils	Pilostyles	palmeri	Stanford	2441	US	Dalea	Mex	M	O	2.5	1.5	3	2 (bilobed)	O	2	1.5	same	4	O	1.5-2	1	4	L	1-1.5	1-1.5	clearer	C, T	1ce	Ab	1	0.5	0.7	d	b	S	3 (spirale)	F filaments	54 (3x18)
1	No cils	Pilostyles	thurberi	Harrison	7191	US	D. emoryi	Az	F	G	3	3	3?	5	L	1.5	1.5	same	3?	O	2	1.5	3?	L	2	1.5-2	same	C, T, bTi, bTm, bTo												NA	S	C	1.5	1.5	HI	NA	P	120	1.3
1b	No cils, younger than 1	Pilostyles	thurberi	Harrison	7191	US	D. emoryi	Az	F	G	1.5	1.5	3	5	L	1-1.5	1-1.5	same	4	L	1	1	4	L	1	1	same	C, T, bTi, bTm, bTo												NA	S	C	1	1	HI	NA	P	150	0.7
pile 13
14	No cils. Young.	Pilostyles	thurberi	Worthington	17936	NY	D. formosa	Nmex	F	O	2.5	2	3	2?	O	2	1	same	4	O	1.5	1	4	O	1.5	1	clearer	C, T, bTi, bTm, bTo												NA	S	C	1	1	HI	NA	P	100	1
8	No cils	Pilostyles	thurberi	Chiang	9034	NY	NA	Mex	F	O	4	3	3	3	L	2	2	same	5	O	2	1.5	5	L	1.5	1.5	clearer	C, T, bTi, bTm, bTo												NA	S	C	1.5	1.5	HI	NA	P	200	1.5
pile 12
19	No cils	Pilostyles	mexicana	Purpus	9153	NY	NA	Mex	F	O	3	2	3	4 (1 lost)	L	1.5	1.5	same	4	O	2	1.5	4	O, L	1.5	1-1.5	clearer	C, T, bTi, bTm, bTo												NA	S	C	1	1	HI	NA	P	100?	1
18	No cils. Young but cristallized. No anthers, no ovules	Pilostyles	thurberi	Cházaro	7582	NY	Calliandra	Mex	NA	G	2	2	3	6	O, L	1.5	1-1.5	clearer	4?	O	1.5	1	4?	O, L	1	0.5-1	clearer	C, T, bTi, bTm, bTo												NA	NA	C	1	1	HI	NA	NA	NA	1
pile 14
16	Tm ciliated on the edge	Apodanthes	caseariae	Galdames	7260	M	Casearia	Pan	F	O	7	3.5	3	2	L	2	2	same	4	L	2-2.5	2	4	L	2.5	2.5	clearer	C, T, bTi, bTm, bTo												NA	S	O	3	2.5	HI	NA	P	250	2.5
10	Tm ciliated on the edge. fruit (seeds)	Apodanthes	caseariae	Brant	2858	MO	Casearia	Hon	F	O	9	5	3?	2	L, hO	2.5-3	3-4	darker	4	L	2.5	3.5	4?	NA	NA	NA	clearer	C, T, bTi, bTm, bTo												NA	S	O	4	3	HI	NA	P	300	NA
19	Tm ciliated a little bit on the edge. fruit (seeds). Ti missing.	Apodanthes	caseariae	Gómez	19447	MO	Casearia	CR	F	O	12	7	3?	2	L, hO	3.5	4	same	4?	L	3	4	NA	NA	NA	NA	NA	C, T, bTi, bTm, bTo												NA	S	O	6	4	HI	NA	P	300	2
63		Apodanthes	caseariae	Galdames	7260	M	Casearia	Pan	F	O	8	4	3	2	L	2.5-3	2.5-3	same	4	O	4	2.5-3	4	S	3	2.5	same	C, T												NA	S	O	4	2	HI	4	P	400	2.5
64		Apodanthes	caseariae	Galdames	7260	M	Casearia	Pan	F	O	8	4	3	2	L	2.5-3	2.5-3	same	4	O, L	3	3	4	S	3	2.5	same	C, T, bTi, bTm												NA	S	O	3	2.5	HI	4?	P	400	2.5
65		Apodanthes	caseariae	Galdames	7260	M	Casearia	Pan	F	O	8	4.5	3	2	L	3.5-4	3.5-4	same	4	O	4-5	2.5-3	4	S	3	2.5-3	same	C, T, bTi, bTm												NA	S	O	3	2.5	HI	4	P	400	2.5
69	Too cristallized inside locule, no flower on tape	Apodanthes	caseariae	Hammel	4270	PMA	Casearia	Pan	F	O	8.5	4	2?	2	L	3	3	clearer	4	O	3	2.5	0?	NA	NA	NA	NA	C, T, bTi												NA	S	O	4	3	HI	NA	P	NA	2.5
70	Too cristallized inside locule, no flower on tape	Apodanthes	caseariae	Hammel	4270	PMA	Casearia	Pan	F	O	7	4	3	3	L	3	3	clearer	4	O	2-3	1.5-2	1!	5	2.5	2	same	C, T, bTi												NA	S	C	3	3	HI	NA	P	NA	3.5
71	Too cristallized inside locule, no flower on tape	Apodanthes	caseariae	Hammel	4270	PMA	Casearia	Pan	F	O	7	4	2?	2 (incl. 1 bilobed)	L	3	3-4	same	4	O	3	2	0?	NA	NA	NA	NA	C, T												NA	S	hO	3	4	HI	NA	P	NA	2.5
pile 15
11	Tm ciliated on the edge. fruit (seeds). cristallized. Ti missing.	Apodanthes	caseariae	Grayum	7941	MO	Casearia	CR	F	O	9	6	3?	2	hO	3	3.5	same	4	hO	2.5	3-4	NA	NA	NA	NA	NA	C, T, bTi, bTm, bTo												NA	S	G	4	4	HI	NA	P	NA	3
1	Tm ciliated on the edge.almost fruit (young seeds). Ti missing.	Apodanthes	caseariae	Moreno	68	PMA	Casearia	Pan	F	O	7	5	3?	2	hO	3.5	4	same	4	hO	2.5	3	NA	NA	NA	NA	NA	C, T, bTi, bTm, bTo												NA	S	G	4	4	HI	NA	P	200?	2
15	tepals ciliated on the edge	Apodanthes	caseariae	Gentry	28659	PMA	Casearia	Pan / Col	F	O	13	6	3	2	L	3	3	same	4 (2 lost)	O	4.5	3	4 (1 lost)	O	4	3	clearer	C, T												NA	S	O	4	2	HI	NA	P	200	NA
pile 16
8	No cils? Cristallized	Apodanthes	caseariae	Foster	2354	PMA	Casearia	Pan	M	G	2.5	2.5	3	2	L	2	2	same	4?	O	2	1-1.5	4?	O	1.5	1	same	C, T, bTi, bTm, bTo	1ce	Ab	1.5	0.5	0.7	d	h like h in females	NA	2?	F filaments	30?
pile 17
8	Tm ciliated on the edge. Clearer line at stigma basis. Obvious scares of Ti intercalated (but above) Tm.	Apodanthes	caseariae	Liesner	25589	MO	Casearia	Ven	F	O	9	5	3 (1 missing)	2	L	3	3	same	4	O	4	3-3.5	4	NA	NA	NA	NA	C, T, bTi, bTm, bTo												NA	S	O	5	3	HI	NA	P	300	1.5
1	No cils?	Apodanthes	caseariae	Boom	10847a	NY	Flacourtiaceae	Fguy	F	O	8	5	3	2	L	3	3	same	4	O	3.5-4	3	4	L	2-3	3-3.5	darker	C, T, bTi, bTm, bTo												NA	S	O	3	2	HI	NA	P	150	2
10	Tm ciliated on the edge. fruit (seeds). Line and scares like 8.	Apodanthes	caseariae	Clarke	8358	NY	Casearia	Guy	F	O	15	9	3 (1 missing)	2	hO	3	4	darker	4	O	7-9	5	4	NA	NA	NA	NA	C, T, bTi, bTm, bTo												NA	S	O	9	5	HI	NA	P	70 seeds out of hundreds of ovules	1
pile 18
18	tepals ciliated on the edge	Apodanthes	caseariae	Nunez	14469	MO	Casearia	Per	F	O	6	4	3	2	L	3	3	same	4	hO	2	2.5	4	L	3	3	clearer	C, T, bTi, bTm, bTo												NA	S	O	2.5	2	HI	NA	P	250	2
11	Tm ciliated on the edge. Line and scares like 8.	Apodanthes	caseariae	Vogl	276	M	Casearia	Ven	F	O	9	6	3 (1 missing)	2	L	3.5	3.5	same	4 (1 lost)	O	4	3	4? 5?	NA	NA	NA	NA	C, T, bTi, bTm, bTo												NA	S	O	5	4	HI	NA	P	300	3
pile 19
4	Too cristallized, not filled	Apodanthes	caseariae	Prance	21353	NY	Flacourtiaceae	Br	NA	G	2.5	2.5
pile 20
19	tepals ciliated a lot on the edge. Do some more for tepal counts.	Apodanthes	NA	Callejas	8062	NY	Trema	Col	M	O	4	3																C, T, bTi, bTm, bTo	1ce	Ab	1	0.5	1	d	h like h in females	C	2	F filaments	40 (2x20)
66	tepals ciliated on the edge	Apodanthes	caseariae	Callejas	8062	NY	Trema	Col	M	G	3	3	3?	2	L	2.5	2.5	clearer	6?	L	1.5-2	1.5-2	4?	L	1-1.5	1-1.5	same	C, T	1ce	A	1	0.8	1	fd	NA	no hole	1	F filaments	20?
67	tepals ciliated on the edge	Apodanthes	caseariae	Callejas	8062	NY	Trema	Col	M	O	4.5	3	3	2	L	3	3	clearer	4	O	3	2.5	4	L	2	2	same	C, T	1ce	A	1.5	0.8	1	fd	NA	no hole	1?2?	F filaments	20? 2*20?
68	tepals ciliated on the edge	Apodanthes	caseariae	Callejas	8062	NY	Trema	Col	M	G	3.5	3.5	3	2	L	2.5	2.5-3	clearer	5	O, L	2.5-3	2.5	4	O	3	2	same	C, T	1ce	A (but more at basis)	1.2	0.8	1	d	NA	no hole	1?2?	F filaments	24? 2*24?
pile 21 and 22
3		Pilostyles	aethiopica	Whellan	2121	K			M	G	4	3	3	2013-03-04	L	1.5-2.5	1-2.5	clearer	6	O	39846	39814	6	O	2-2.5	1.5-2	darker	C, T	2c, ie, oe	Ab	1.5	0.7	0.5	d	b	s	1?	F filaments	13
4		Pilostyles	aethiopica	Whellan	2121	K			M	G	4	4	3	3	L	39846	2	clearer	4	O	2-2.5	1.5-2	5	L	1.5-2	1.5-2	darker	C, T	2c, ie, ot	Ab	1.5	0.7	0.5	d	b	c	1?	F filaments	15?
5		Pilostyles	aethiopica	Whellan	2121	K			M	G	4	4	3	3	L	2.5	2.5	clearer	6	O	2-2.5	1.5-2	6	L	2	2	darker	C, T	2c, ie, ot	Ab	1.5	0.5	0.5	d	b	c	1?	F filaments	15?
6		Pilostyles	aethiopica	Whellan	2121	K			M	G	4	4	3?	2013-03-04	L	2	2	clearer	39909	O	1.5-3	1.5-2.5	6	L	1.5	1.5	darker	C, T	2c, ie, oe	Ab	1.5	0.7	0.5	d	b	s	1?	F filaments	16?
7		Pilostyles	aethiopica	Alder	00617-20	K			M	O	4	3	NA	NA	NA	NA	NA	NA	4?	L	2	2	4?	O	2	2013-01-02	darker	NA	2c, ie, oe	Ab?	1	0.7	0.5	fd	b	NA	2?	F filaments	NA
8		Pilostyles	aethiopica	Alder	00617-20	K			M	G	4	4	3	3	L	2.5	2.5	clearer	4?	L	1.5-2	1.5-2	4?	O	1.5-2.5	2-2.5	darker	C, T	2c, ie, oe	NA	1.5	1	0.5	fd	b	NA	2?	F filaments	NA
9		Pilostyles	aethiopica	Alder	00617-20	K			M	O	4	3	3	3	L-O	2-2.5	2-2.5	clearer	4	L	2	2	4	O	2	1.5	darker	C, T	2c, ie, oe	Ab	2	1	0.5	d	b	NA	1?	F filaments	13?
10		Pilostyles	aethiopica	Bidgood	2779	C			M	G	3.5	3.5	3?	3	L	2	2	NA	6	L	1.5	1.5	6	O	2	1.5	NA	C, T	2c, ie, oe	Ab	1.5	1	0.5	d	b	NA	1?	F filaments	12?
11		Pilostyles	aethiopica	Bidgood	2779	C			M	G	2.5	3	3	3	L	1.5-2	1.5-2	NA	5?	O	1.5-2	1.5-2	6?	O	1.5-2	1.5	NA	C, T	2c, ie, oe	Ab	1.5	0.7	0.5	d	b	NA	1?	F filaments	10?
12		Pilostyles	aethiopica	Bidgood	2779	C			M	G	3	3	3	3	L	1.5-2	1.5-2	clearer	6	O	2	1.5	6	O	2	1.5	darker	C, T	2c, ie, oe	Ab	1.5	0.7	0.5	d	b	s	1?	F filaments	10?
13		Pilostyles	aethiopica	Vesey-Fitzgerald	4289	K			M	G	3.5	3	3	3	L	2.5	2.5	clearer	6	O, L	1.5-2	1.5-2	6	O	2	1.5	darker	C, T	2c, ie, oe	Ab	1.5	1	0.5	d	b	NA	1?	F filaments	15?
14		Pilostyles	aethiopica	Vesey-Fitzgerald	4289	K			M	G	3.5	3.5	3	2 (1 lost)	L	2.5	2.5	clearer	6	L	1.5-2	1.5-2	6	O, L	2	1.5-2	darker	C, T	2c, ie, oe	Ab	1.5	1	0.5	d	b	c	1?	F filaments	15?
15		Pilostyles	aethiopica	Vesey-Fitzgerald	4289	K			M	G	3.5	3.5	3	2 (1 lost?)	L	2.5	2.5	clearer	6	O, L	2-2.5	1.5-2	6	O	2	1.5	darker	C, T	2c, ie, ot	Ab	1.5	1	0.5	d	b	s	1?	F filaments	15?
16		Pilostyles	aethiopica	Banou	92593	K			F	G	3	3	4?	39875	L	2.5	3	clearer	3+3	L	1.5-2	2-2.5	6	O	2	1.5	darker	C, T, bTi												NA	S	C	NA	NA	HI	NA	P	50	0.5-1
17		Pilostyles	aethiopica	Banou	92593	K			F	G	3	3	4?	3	L	2.5	3	clearer	3+2	L	1.5-2	2-2.5	6?	O	2	1.5	darker	C, T, bTi												4	S	C	1?	1.5	HI	4(8)	P	60	1
18		Pilostyles	aethiopica	Banou	92593	K			F	G	3	3	4?	3	L	2.5	3	NA	4+3?	L	1.5	2	6?	O	NA	NA	NA	C, T, bTi												NA	S	C	1	1	HI	4(8)	P	80	0.7
19		Pilostyles	aethiopica	Angus	1900	K			F	G	2	2	3	39846	L	1.5	2	clearer	6	L	1-1.5	1-1.5	5	O	1.5	1	darker	C, T, bTi												4	S	hO	1.5	1	HI	4	P	60	0.5
20		Pilostyles	aethiopica	Angus	1900	K			F	G	2	2	3	2 (1 lost)	L	1.5-2	2	clearer	5	L	1.5	1-1.5	6	L, O	1.5	1-1.5	darker	C, T, bTi												3?	S	C	0.7	0.7	HI	3?	P	40	0.7
21	trashed	Pilostyles	aethiopica	Angus	1900	K			F	G	2.5	2.5	4?	NA	NA	NA	NA	NA	3+3	L	1.5	1.5-2	6	O	1.5	1	darker	C, T, bTi												4?	S	C	1	1	HI	4?	P	40	0.5
22		Pilostyles	aethiopica	Hornby	129082	MO			M	G	3	3	3	3	L	1.5	1.5	same	6	L?	1.5-2	1.5-2	6	O	2	1.5	darker	C, T, bTi	2c, ie, oe	aA	1.5	1	NA	f	b	s	NA	F filaments	12?
23		Pilostyles	aethiopica	Hornby	129082	MO			M	O	3.5	3	3?	39876	L	1.5	1.5-2	same	6?	O, L?	1.5-2	1.5-2	6?	O?	2	1.5	NA	C, T, bTi	2c, ie, oe	Ab	1.5	1	NA	d	b	s	NA	F filaments	25?
24		Pilostyles	aethiopica	Hornby	129082	MO			M	G	3	3	3	3	L	1.5	1.5	same	6	L	1.5	1.5	5?	O	2	1.5	darker	C, T, bTi	2c, ie, oe	Ab	1.2	1.5	NA	d	b	s	NA	F filaments	NA
25	trashed	Pilostyles	aethiopica	Myanini	735	MO			F	G	3	3	3?	2	L	2.5	2.5	same	5?	L	1.5	1.5-2	6?	O, L	1.5	1.5	same	C, T, bTi												NA	NA	NA	NA	NA	NA	NA	NA	NA	1
26		Pilostyles	aethiopica	Myanini	735	MO			F	O	3.5	3	3	3	L	2.5	2.5	same	6	O, L	1.5-2	1-1.5	6	O, L	1.5-2	1-1.5	same	C, T, bTi												4?	S	C	1	1	HI	4	P	65	1
27		Pilostyles	aethiopica	Myanini	735	MO			F	O	4	3	3	3	L	2.5	2.5	same	6	O, L	1.5-2	1.5-2	6	O, L	1.5-2	1.5	darker	C, T, bTi												4?	S	O	1.5	1	HI	4	P	100	1
28	larva? Rotten inside	Pilostyles	aethiopica	Hornby	93170	MO			F	O	3.5	3	3	3	L	2	2-2.5	same	6	L	1.5	1.5-2	6	L	1.5	1.5	darker	C, T, bTi												NA	NA	NA	NA	NA	NA	NA	NA	NA	NA
29		Pilostyles	aethiopica	Hornby	93170	MO			F	O	3.5	3	3	3	L	2.5	2.5-3	same	5	L	1-1.5	2-2.5	6	O, L	1.5-2	1.5	darker	C, T, bTi												4?	S	O	1.5	1	HI	4?	P	50	1
30	already almost fruit	Pilostyles	aethiopica	Hornby	93170	MO			F	G	4	3.5	3	3	L	2-2.5	2.5-3	same	5	L	NA	2-2.5	NA	NA	NA	NA	darker	C, T, bTi												NA	NA	O	2	1.5	HI	NA	P, C	NA	1
31		Pilostyles	aethiopica	Norlindh	5204	L			M	G	3	3	3	3?	L	2	2	same	6	L	1.5-2.5	1.5-2.5	6?	O	2	1.5	darker	C, T, bTi	2c, ie, oe	Ab	1	0.7	0.5	d	b	s	NA	F filaments	NA
32		Pilostyles	aethiopica	Norlindh	5204	L			M	G	3	3	3	4	L	1.5-2	1.5-2	clearer	6	O	2	1.5	6?	O, L	1-1.5	1-1.5	same	C, T, bTi	2c, ie, oe	aA	0.5	0.7	0.5	f	b	s	NA	F filaments	NA
33		Pilostyles	aethiopica	Norlindh	5204	L			M	G	3	3	3	4	L	2-2.5	2-2.5	same	6	O, L	1.5-2	1.5-2	6	O, L	1.5-2	1.5-2	darker	C, T, bTi	2c, ie, oe	Ab	1.2	1.5	0.5	d	b	NA	NA	F filaments	NA
others
34	combination of flowers before destroying for DNA extraction, not rigorous, see pictures	Apodanthes	minarum	Mexia	4050	MO	NA	Br	F	O	6	3	3	2	L	3	3	clearer	4	O	5	3	4	L	2.5	2.5	clearer	NA												NA	NA	NA	NA	NA	NA	NA	NA	NA	NA
35	combination of flowers before destroying for DNA extraction, not rigorous, see pictures	Pilostyles	australis	Rose	18849	NY	Patagonica	Bol	F	O	3.5	2.5	2?	3-4	L	1.5-2.5	1.5-2.5	NA	0?	NA	NA	NA	4-8	L	2	2	clearer	NA												NA	NA	NA	NA	NA	NA	NA	NA	NA	0.7-1.5
54	tepals ciliated on the edge	Pilostyles	blanchetii	Stannard	51762	NY	Bauhinia	Br	M	G	2	2	3	4	O	2	1.5	darker	4	O	1.5	1	4	L	1	1	clearer	C, T	1ce	Ab	0.8	0.5	1	d	b	no hole	2	F filaments	36?
55	tepals ciliated on the edge	Pilostyles	blanchetii	Stannard	51762	NY	Bauhinia	Br	M	G	2	2	3	4	L	1.5	1.5	same	4	O	1.5	1	4	L	1	1	clearer	C, T	1ce	Ab	0.8	0.5	0.8	d	b	no hole	2	F filaments	36?
56	tepals ciliated on the edge	Pilostyles	blanchetii	Stannard	51762	NY	Bauhinia	Br	M	G	2	2	3	4	L, O	1.5-2	1-1.5	same	4	O	1.5-2	1	4	L	1	1	same	C, T	1ce	Ab	0.8	0.5	0.8	d	b	no hole	2	F filaments	30
57		Pilostyles	calliandrae	Ule	7178	K	Calliandra	Br	F	G	2	2	3?4?	4	L	1.5-2	1.5-2	same	4	O	2	1.5	6	L	1.5	1.5	same	C, T, bTi												4?	S	C	1.5	1.5	HI	4?	P	200	1
58	rotten	Pilostyles	calliandrae	Ule	7178	K	Calliandra	Br	F	G	2	2	3	4	L	1	1	same	4	O	1.5	1	4	L	1.5	1.5	same	C, T, bTi												NA	NA	NA	NA	NA	NA	NA	NA	NA	0.8
59		Pilostyles	calliandrae	Ule	7178	K	Calliandra	Br	F	G	2	2	3	4	L	1-1.5	1-1.5	same	4	O	1.5	1	6	L	1	1	same	C, T, bTi												4?	S	C	1	1	HI	4?	P	100	1
[truncated: 6 more columns]
